# Supplementary material for: Exploring the Mechanisms of Hydrangea macrophylla Adapting to Low Light-Induced Ornamental Whitening Through Physiological, Transcriptional, and Metabolomic Analyses
Source: Genes (Basel). 2026 May 2;17(5):545. doi: 10.3390/genes17050545 (PMC13206251; doi:10.3390/genes17050545)
Supplement: Supplementary file 1 [file genes-17-00545-s001.zip]

Archive with 1 entries (1 files):
- genes-4233493-supplementary.xlsx
