# Supplementary material for: Exploring the Mechanisms of Hydrangea macrophylla Adapting to Low Light-Induced Ornamental Whitening Through Physiological, Transcriptional, and Metabolomic Analyses
Source: Genes (Basel). 2026 May 2;17(5):545. doi: 10.3390/genes17050545 (PMC13206251; doi:10.3390/genes17050545)
Supplement: Supplementary file 1 [file genes-17-00545-s001.zip › genes-4233493-supplementary.xlsx]

## Sheet: Table S1
Primer sequences for RT-qPCR validation
Gene ID	Forward primer (5' to 3')	Reverse primer (5′ to 3′)
MSTRG.6895	TAGTAAGAAACGGGGGGAAAAAAAAATATG	GATTCAGGGTCCTTTTGAAATTAGGAC
MSTRG.24322	AGAGAGTGTGTATATATATAT	ATTCAATCCAAAAAAGGCCATACCC
MSTRG.34022	AACTACTTTTTTCCTCTCTATATATACCCAT	TGAAGGGAAAAATGCTAGGC
MSTRG.18231	TCCTCCACCTCCACCAAGTC	CAATCCCATAGACATCAACCA
MSTRG.30061	AAGCCACCCCTACTCTATATAAATCC	GAACAAATGTGAAGAAACCGGTAATTATTTAAAG
MSTRG.30408	AACCTAGTGTAATAAAAGTGAAGTGA	ACGCCTTTAGTGGTCCGC
Actin	GATAATGCGTTCTGCTGTT	TTAGGATGTCTCAAGTTCTCA

## Sheet: Table S2
Compounds	CK-1	CK-2	CK-3	L1-1	L1-2	L1-3	VIP	P-value	FDR	Fold_Change	Log2FC	Type
Harpagide	1.65446e+07	1.67703e+07	1.51187e+07	5.4946e+06	8.15256e+06	7.08585e+06	1.70388	0.00110555	0.0398655	2.33607	1.22408	up
7-Hydroxyflavone	9.38929e+07	1.0874e+08	7.09546e+07	1.71829e+07	5.44463e+07	3.98959e+07	1.50697	0.0249263	0.224694	2.45315	1.29464	up
(+)-Butin	9.99946e+07	1.41489e+08	1.23825e+08	4.89422e+07	4.03541e+07	3.29921e+07	1.67748	0.0125773	0.160004	2.98727	1.57883	up
Artemisic acid	1.74844e+07	1.71677e+07	1.82925e+07	1.15841e+07	1.0466e+07	1.17233e+07	1.72144	0.00029727	0.0229269	1.56764	0.648592	up
Lactobionic acid	1.01017e+07	1.21273e+07	1.09772e+07	2.46139e+07	2.38811e+07	1.93361e+07	1.6583	0.0122694	0.157713	0.489544	-1.03049	down
Shanzhiside methyl ester	69159804	6.71147e+07	7.09056e+07	3.47338e+07	3.47808e+07	4.50599e+07	1.69285	0.00742847	0.116779	1.80826	0.854599	up
Isosteviol	1.30773e+06	1.5397e+06	1.42223e+06	87618.4	690039	318098	1.64131	0.0165557	0.17765	3.89655	1.9622	up
Butein	7.06627e+07	7.22451e+07	6.90481e+07	1.3251e+08	1.78363e+08	1.32455e+08	1.62435	0.036723	0.281467	0.478102	-1.06461	down
Secoxyloganin	1071446649	1018266516	1067408734	3.02141e+08	397492184	4.40011e+08	1.7229	0.0011124	0.0398655	2.77027	1.47003	up
Asperulosidic acid	1.60827e+07	1.53243e+07	1.49539e+07	5.10675e+06	2.25076e+06	6.66412e+06	1.69033	0.0103029	0.144475	3.30638	1.72525	up
Methyl β-D-Galactopyranoside	1.27896e+07	1.83314e+07	1.7928e+07	2.36979e+07	2.99502e+07	3.44667e+07	1.52548	0.0328865	0.267125	0.556648	-0.845163	down
Geniposidic acid	1111647184	1115564805	1107445850	1.47931e+08	9.69049e+07	1.51275e+08	1.74231	0.000258747	0.0229269	8.41848	3.07356	up
Dehydroabietic acid	1.53624e+07	1.65497e+07	1.71976e+07	1.68144e+06	5.608e+06	4.72259e+06	1.70353	0.00336207	0.0791606	4.08838	2.03153	up
Petroselinic acid	6.32056e+08	5.7823e+08	604162571	1336566748	9.60735e+08	1185347603	1.61454	0.034225	0.272217	0.520997	-0.940654	down
Suberic acid	1.15381e+08	1.15755e+08	1.16253e+08	6.15016e+07	5.77826e+07	6.12287e+07	1.7422	0.000276422	0.0229269	1.92446	0.944453	up
3-Hydroxyisovaleric acid	2.20256e+07	2.14397e+07	2.13006e+07	1.29598e+07	1.15057e+07	1.2019e+07	1.73432	0.000280755	0.0229269	1.77516	0.827951	up
D-Fructose	330590528	3.26854e+08	4.04223e+08	2.1092e+08	1.13944e+08	8.2138e+07	1.6162	0.0131723	0.160937	2.60851	1.38323	up
D-Gluconic Acid	698460979	7.58104e+08	6.93297e+08	3.8178e+08	386912297	1.04127e+08	1.59858	0.0394317	0.293106	2.46313	1.30049	up
2-Keto-D-Gluconic acid	5.56714e+06	5.43009e+06	5.68269e+06	3.0502e+06	2.7843e+06	550796	1.58792	0.0483363	0.329541	2.61224	1.38529	up
cis-Vaccenic acid	1.87537e+07	1.56629e+07	1.69809e+07	3.65751e+07	2.81452e+07	3.34712e+07	1.65108	0.0152325	0.172448	0.523442	-0.933898	down
Salidroside	1.05993e+06	440844	1.12469e+06	6.72617e+06	8.57317e+06	7.88945e+06	1.72447	0.00235923	0.0642359	0.113221	-3.14278	down
Tauro-α-Muricholic acid	6.49672e+06	6.07803e+06	5.3602e+06	130153	1.44895e+06	2.28708e+06	1.65749	0.00680473	0.114319	4.63893	2.21379	up
(S)-Leucic acid	1.4239e+08	1.44617e+08	1.48189e+08	1.06608e+08	6.00265e+07	6.07799e+07	1.60383	0.0445815	0.314363	1.91367	0.936343	up
3-Methyladipic acid	2.86579e+07	2.93116e+07	2.95925e+07	1.00643e+07	1.08195e+07	9.15552e+06	1.74137	3.20965e-05	0.0105987	2.91491	1.54345	up
Sebacic acid	1.15692e+08	1.20185e+08	1.22631e+08	4.55826e+07	5.94422e+07	5.09144e+07	1.72731	0.000708829	0.0348719	2.29903	1.20103	up
Docosanoic acid	3.50393e+06	3.30754e+06	3.35087e+06	2.08406e+06	2.26961e+06	2.08864e+06	1.72074	0.000130966	0.0198754	1.57744	0.657582	up
Taurochenodeoxycholic acid	1.3162e+07	1.20214e+07	1.28361e+07	169525	102774	3.49251e+06	1.70215	0.00578537	0.104987	10.0986	3.33609	up
Bufalin	2.64711e+06	3.45923e+06	3.10266e+06	2.49339e+06	1.65646e+06	1.81358e+06	1.49432	0.0363365	0.280245	1.54424	0.626901	up
Phenetole	3.93718e+06	3.66285e+06	2.68527e+06	1.7965e+06	1.11985e+06	1.11501e+06	1.60313	0.0149554	0.170879	2.55132	1.35125	up
5(S)-5-carboxystrictosidine	6.2842e+07	5.99074e+07	5.99983e+07	3.8349e+06	2.42947e+06	3.04374e+06	1.74062	3.43555e-05	0.0105987	19.6332	4.29522	up
Biopterin	6.77995e+06	6.28992e+06	6.676e+06	148094	783343	375772	1.73448	1.98533e-05	0.0105987	15.1054	3.91699	up
Butabarbital	2.70944e+07	2.6371e+07	2.68065e+07	5.93569e+06	3.49425e+06	902403	1.7316	0.00330638	0.0791606	7.769	2.95773	up
Taxuyunnanine P	5.40658e+07	5.34059e+07	5.25438e+07	2.63494e+07	1.46501e+07	1.02158e+07	1.69062	0.0165095	0.17765	3.12438	1.64357	up
β-D-glucopyranoside	3.83843e+08	3.84322e+08	3.63256e+08	1.07839e+08	6.95158e+07	9.67674e+07	1.73648	0.000115717	0.0198754	4.12743	2.04524	up
Benzyl beta-primeveroside	1.60429e+07	9.29207e+06	1.41893e+07	3.31548e+07	4.85649e+07	3.79477e+07	1.64573	0.0157257	0.173263	0.330284	-1.59822	down
Uncinoside A	2.57906e+07	1.10437e+07	1.57702e+07	9.02534e+07	1.53945e+08	1.57267e+08	1.64141	0.0294148	0.246924	0.131031	-2.93202	down
(+)-Plumosol	1.93485e+07	1.77772e+07	1.43921e+07	6.74444e+06	7.75512e+06	3.11098e+06	1.63633	0.00513122	0.103802	2.92539	1.54863	up
Syringic acid β-glucopyranosyl ester	6.67141e+06	5.52514e+06	6.14272e+06	1.20865e+07	1.16145e+07	1.20739e+07	1.73388	0.00073474	0.0348719	0.51263	-0.964009	down
6beta-Hydroxyhuperzine A	3.78118e+06	2.75329e+06	2.54906e+06	622390	1.01148e+06	183774	1.62123	0.00931256	0.137502	4.99742	2.32118	up
Amurensin	7.82187e+06	1.09077e+07	5.46124e+06	3.896e+07	2.91218e+07	4.19271e+07	1.66934	0.00942109	0.137502	0.219899	-2.18509	down
Cochinolide β-glucopyranoside	1461232025	1368707393	1192303677	4.85709e+08	313255056	3.21219e+08	1.70799	0.000925143	0.0380232	3.5907	1.84427	up
Oleandolide	1.15509e+07	1.03095e+07	7.41454e+06	4.18468e+07	5.19308e+07	3.467e+07	1.66614	0.0175744	0.185138	0.227913	-2.13344	down
Muricarpone B	1.63905e+07	1.04327e+07	1.56434e+07	2.94637e+07	3.24312e+07	2.71405e+07	1.67306	0.00346439	0.0791606	0.476964	-1.06805	down
Akihalin	1.18923e+07	8.76751e+06	8.25971e+06	2.93743e+06	4.87144e+06	4.45082e+06	1.56131	0.0225595	0.214294	2.35891	1.23812	up
Chloriolide	6.18642e+08	4.15868e+08	9.76128e+08	2942148821	2421779065	4178921970	1.60193	0.0311788	0.256498	0.210696	-2.24677	down
Jhanilactone	1.57694e+08	1.62827e+08	1.63824e+08	9.1079e+07	1.12601e+08	9.72691e+07	1.70151	0.00685542	0.114319	1.6094	0.686519	up
11-Undecanolactone	3.6755e+06	3.71635e+06	3.68196e+06	5.31448e+06	6.9669e+06	7.23968e+06	1.61364	0.0426675	0.307049	0.567274	-0.817881	down
Ajugasalicioside F	1.19715e+07	1.11812e+07	1.55063e+07	6.93004e+06	634970	5.17486e+06	1.547	0.0238707	0.221477	3.03449	1.60145	up
(+)-Ixerin H	2.97896e+07	2.80045e+07	2.89656e+07	9.24574e+06	1.71459e+06	2.19529e+06	1.71179	0.00757078	0.116779	6.59488	2.72135	up
Koaburaside	1.37131e+06	672252	617680	3.14278e+06	2.48873e+06	3.4488e+06	1.65451	0.00490368	0.102562	0.293078	-1.77064	down
Botryoloic acid	1.2209e+07	9.09024e+06	1.34941e+07	1.6972e+06	2.38189e+06	1.21354e+06	1.6744	0.01288	0.160489	6.57392	2.71675	up
Rengyoside B	2.2891e+06	3.76877e+06	1.88615e+06	9.66929e+06	6.45566e+06	1.21807e+07	1.54414	0.0427978	0.307049	0.280652	-1.83315	down
Pseudolaroside A	1.42331e+07	2.33483e+07	2.39572e+07	4.63797e+06	5.19769e+06	3.75754e+06	1.63699	0.0346338	0.272217	4.52716	2.17861	up
Pandangolide 1	6.88316e+07	7.26638e+07	87927132	2.94313e+08	3.6051e+08	4.20758e+08	1.69161	0.0145417	0.168382	0.213301	-2.22904	down
1-Deoxy-D-xylulose	1.92216e+08	2.07333e+08	1.83658e+08	1.16241e+08	9.27528e+07	8.63577e+07	1.70371	0.00147221	0.0457539	1.97462	0.981575	up
3-methylcycloheptane	1.22108e+07	1.33981e+07	1.31927e+07	5.06138e+06	6.47786e+06	6.61534e+06	1.7166	0.000572872	0.033871	2.13729	1.09578	up
Caiophoraenin	7.01665e+07	7.51324e+07	5.41223e+07	3.23445e+07	3.31654e+07	2.85217e+07	1.63532	0.0262631	0.231659	2.12079	1.0846	up
Macrocalyxin G	1.26996e+08	1.59788e+08	1.58237e+08	3.95992e+07	3.34963e+07	2.16988e+07	1.71829	0.00254261	0.0653662	4.69461	2.231	up
Pinobanksin 5-galactosyl-(1->4)-glucoside	1.22703e+08	1.86788e+08	1.1916e+08	3.78677e+07	1.00869e+07	6.98868e+06	1.64104	0.0170369	0.181238	7.8017	2.96379	up
Dracunculifoside E	1.08042e+08	8.45964e+07	8.43132e+07	2.57634e+08	4.00987e+08	315074861	1.64773	0.027217	0.238197	0.284434	-1.81383	down
5-Methylmaleylacetate	2.88164e+07	2.906e+07	2.9831e+07	4.39284e+07	5.46106e+07	6.35051e+07	1.59533	0.0480284	0.329261	0.541257	-0.885615	down
Certonardosterol E2	482609	1.21597e+06	1.08039e+06	2.05214e+06	1.77559e+06	1.65786e+06	1.49176	0.0378825	0.288562	0.506594	-0.981099	down
Daumone 4	3.16824e+07	3.52356e+07	3.73234e+07	7.01336e+07	6.91046e+07	7.83668e+07	1.71468	0.00120606	0.0413411	0.479039	-1.06178	down
β-glucopyranoside	3.11917e+07	2.13012e+07	2.33967e+07	1.05651e+07	4.51555e+06	5.16341e+06	1.6175	0.0101055	0.143335	3.74874	1.90641	up
Cosmosporaside B	8.5836e+06	7.21576e+06	8.2171e+06	1.14276e+07	1.38045e+07	1.5347e+07	1.61205	0.0288764	0.245748	0.591843	-0.756714	down
Phyllanthurinolactone	3.60393e+06	2.82262e+06	2.563e+06	9.73989e+06	1.10061e+07	1.0114e+07	1.73312	0.000144958	0.0198754	0.291301	-1.77942	down
Pungenin	359755	2.04485e+06	1.73957e+06	6.11755e+06	5.24943e+06	6.62431e+06	1.66568	0.00268533	0.066274	0.230343	-2.11814	down
thiohydroximic acid	1.48149e+06	1.91253e+06	1.61265e+06	848852	1.21526e+06	783904	1.56027	0.0178537	0.185138	1.75795	0.813895	up
(-)-Methylenolactocin	1.38955e+07	1.27621e+07	1.71988e+07	6.62195e+06	7.30823e+06	6.14446e+06	1.64669	0.0215947	0.211491	2.18466	1.12741	up
Sibiricose A3	1.37704e+08	1.10349e+08	1.27255e+08	3.13004e+07	8.43376e+06	7.78769e+06	1.70554	0.000600982	0.033871	7.89756	2.98141	up
sasanquin	1160014671	1195419516	1672073386	308408261	1.97007e+08	3.32394e+08	1.66482	0.0182919	0.186844	4.80719	2.26519	up
D-α-D-Hep-(1->6)-βa-D-Glc	6.74858e+07	7.01225e+07	1.0182e+08	2.04442e+07	1.81075e+07	1.07522e+07	1.6465	0.0229306	0.214991	4.85618	2.27982	up
Plakortic acid	3.45162e+07	3.5072e+07	3.67289e+07	2.00478e+07	1.41055e+07	1.83823e+07	1.71088	0.00467823	0.0995334	2.02371	1.01701	up
A Factor	1.86841e+07	1.94951e+07	2.09286e+07	2.22023e+06	4.70283e+06	4.02791e+06	1.72962	9.34495e-05	0.0192194	5.39749	2.43229	up
11beta-Hydroxycurvularin	2.07145e+08	1.61815e+08	2.10121e+08	4.27859e+07	3.93403e+07	4.69901e+07	1.69873	0.00958277	0.137502	4.48495	2.16509	up
Epikingisidic acid	3.71531e+06	5.52495e+06	4.62599e+06	2.29714e+07	2.9721e+07	2.75621e+07	1.71612	0.00536129	0.104987	0.172778	-2.53301	down
Lusitanicoside	8.27905e+07	8.71735e+07	1.09129e+08	2.6495e+07	3.02554e+07	4.35574e+07	1.6597	0.00593624	0.106164	2.78237	1.47631	up
Ixerisoside I	8.94036e+07	8.76055e+07	7.99703e+07	3.42697e+07	1.77835e+07	3.43353e+07	1.70321	0.00267475	0.066274	2.97469	1.57274	up
Cinncassiol B	3.11648e+06	3.6136e+06	5.65421e+06	1.48054e+06	188132	1.52467e+06	1.51824	0.0382245	0.288809	3.87815	1.95537	up
Padmatin 3-glucoside	3.49581e+07	3.61588e+07	4.28591e+07	1.49018e+07	6.81873e+06	1.09466e+07	1.69806	0.00134119	0.0447305	3.48901	1.80282	up
(3R)-3,9-dihydroxynonanoic acid	2.04361e+07	3.48878e+07	2.34071e+07	3.84198e+07	5.09505e+07	4.0269e+07	1.42069	0.0456945	0.316781	0.607308	-0.719499	down
Docosatrienoic Acid	3.36196e+06	2.87113e+06	3.17743e+06	1.9639e+06	1.86908e+06	1.71267e+06	1.68392	0.00415702	0.0904832	1.69692	0.762917	up
Methylene-bismehranine	1.53812e+07	1.56369e+07	9.5622e+06	2.12111e+06	3.11483e+06	8.56045e+06	1.46311	0.0339186	0.272217	2.94137	1.55649	up
7-O-galactosylglucoside	1.4693e+08	1.76543e+08	1.68e+08	2.58636e+07	6.03708e+06	1.50247e+07	1.73335	0.000364604	0.0249956	10.4735	3.38867	up
Aromadendrin 3-galactoside	191292863	1.4117e+08	1.21791e+08	3.06863e+07	2.86485e+07	2.84268e+07	1.63765	0.0274278	0.238351	5.17599	2.37184	up
Dictamnoside N	6.5805e+07	7.88284e+07	5.00319e+07	2.84683e+08	3.77956e+08	336843125	1.70984	0.006052	0.106688	0.194766	-2.36018	down
Lup-20(29)en-28-al-3β-yl caffeate	2.02476e+06	1.03779e+06	1.46439e+06	7.79147e+06	1.53769e+07	1.65045e+07	1.59185	0.0490485	0.33256	0.114107	-3.13154	down
trans-Resorcylide	4.17441e+06	3.57332e+06	2.49053e+06	1.99872e+06	416007	1.83272e+06	1.42012	0.0469579	0.323721	2.41045	1.2693	up
Jatamanvaltrate H	1.96005e+07	2.2646e+07	2.17767e+07	4.37907e+06	237542	154054	1.72716	0.000658754	0.033871	13.4202	3.74633	up
Cistanoside E	3.52336e+06	899694	3.91516e+06	5.85055e+06	8.75222e+06	9.35568e+06	1.54596	0.0229975	0.214991	0.348028	-1.52272	down
1-Hydroxy-2,7,9-trideacetylbaccatin I	5.38821e+06	5.04901e+06	5.7094e+06	3.60834e+06	1.13433e+06	1.79541e+06	1.58304	0.0420714	0.305389	2.46962	1.30429	up
Murrafoline C	6.03418e+06	6.83587e+06	6.13286e+06	1.34143e+06	200630	1.31559e+06	1.72427	0.0005959	0.033871	6.64984	2.73332	up
Plumiepoxide	8.88276e+06	6.74373e+06	6.40757e+06	783000	370666	777980	1.68726	0.0112332	0.154977	11.4069	3.51183	up
Pleuropyrone A	7.17168e+08	5.55251e+08	6.81193e+08	1.98292e+08	1.4956e+08	3.37062e+08	1.63238	0.00503675	0.103589	2.85234	1.51215	up
5,7,3',5'-Tetrahydroxy-3,6,8,4'-tetramethoxyflavone	1.80758e+07	6.62975e+06	3.00626e+07	4.30816e+07	5.38495e+07	3.66621e+07	1.47397	0.0396667	0.293106	0.409962	-1.28644	down
Racemosic acid	7.58361e+08	8.50895e+08	5.17333e+08	5.65872e+07	2.82403e+07	1.58248e+07	1.67241	0.0197467	0.196511	21.1281	4.40109	up
Juglanoside A	1.04151e+06	2.89791e+06	4.83895e+06	1.19934e+07	1.1614e+07	1.21083e+07	1.68424	0.0133294	0.161259	0.245785	-2.02453	down
anthraniloyl-O-glucose	1.91508e+07	2.67278e+07	3.23555e+07	1.55323e+06	867073	2.13703e+06	1.67426	0.0225755	0.214294	17.1666	4.10154	up
3-Mercaptolactate	2.23255e+06	4.31097e+06	5.03887e+06	1.00382e+07	8.86801e+06	6.94656e+06	1.52655	0.018321	0.186844	0.448013	-1.15839	down
Dictamnusine	1.80835e+08	197986965	2.43494e+08	8.21014e+07	7.92229e+07	8.77887e+07	1.67451	0.0202927	0.200329	2.49813	1.32085	up
2-Napthyloxyacetic acid	5.8186e+06	5.47915e+06	6.50349e+06	1.02758e+06	3.27273e+06	3.68522e+06	1.52201	0.0450772	0.314807	2.22919	1.15652	up
Lamiide	2.01927e+08	1.9019e+08	2.00206e+08	6.42422e+07	6.8695e+07	7.8217e+07	1.73276	2.35235e-05	0.0105987	2.80517	1.48809	up
Isobrucein A	6.22084e+07	6.82003e+07	6.2924e+07	4.06988e+07	3.91921e+07	3.76115e+07	1.72709	0.00155297	0.0457539	1.64535	0.718396	up
Sesamoside	1.74691e+06	799737	1.27392e+06	5.53136e+06	7.18735e+06	6.82524e+06	1.71286	0.00244659	0.0642359	0.195486	-2.35486	down
Fesumtuorin B	2.34762e+07	1.45344e+07	1.55704e+07	2.52449e+06	4.20114e+06	1.26417e+06	1.60817	0.0249158	0.224694	6.70618	2.74549	up
D-glycero-α-D-manno-Heptose 1-phosphate	2.42556e+08	2.51153e+08	267168379	5.34081e+07	5.75604e+07	1.16738e+07	1.72642	0.00112642	0.0398655	6.20404	2.63321	up
Oleuropeinic acid	2.81818e+06	3.20831e+06	3.01384e+06	878995	141401	240875	1.71865	0.00239765	0.0642359	7.16764	2.8415	up
Orcinol gentiobioside	8.43805e+06	6.74018e+06	9.69961e+06	3.16574e+07	4.12972e+07	3.70209e+07	1.71309	0.00575331	0.104987	0.226213	-2.14425	down
Dide-O-methylsimmondsin	3.51536e+06	4.56594e+06	3.06185e+06	1.1319e+06	902033	557686	1.66299	0.0145402	0.168382	4.29968	2.10423	up
2'-(E)-Feruloyl-3-(arabinosylxylose)	3.52692e+07	5.80015e+07	6.14345e+07	1.86929e+08	301522536	2.90195e+08	1.6463	0.0247313	0.224694	0.198685	-2.33145	down
4b-Hydroxystanozolol	9.19628e+06	9.11407e+06	9.3167e+06	5.76113e+06	5.71959e+06	4.79451e+06	1.72084	0.00553944	0.104987	1.69749	0.763404	up
D-glucopyranoside]-1,3-octanediol	1.88322e+08	1.82814e+08	1.86707e+08	5.03002e+07	3.20398e+07	4.99968e+07	1.73639	0.000955202	0.0380232	4.21532	2.07564	up
b-D-glucopyranoside]	7.23173e+06	3.2904e+06	4.83528e+06	2.54092e+07	2.45026e+07	2.23604e+07	1.72642	0.000276954	0.0229269	0.212494	-2.23451	down
Remifentanil	277822	1.25889e+06	2.92636e+06	6.20204e+06	5.52822e+06	3.185e+06	1.41742	0.0451547	0.314807	0.299229	-1.74068	down
2,3-Butanediol glucoside	3.27762e+06	2.11239e+06	1.83542e+06	9.44487e+06	1.38828e+07	1.27692e+07	1.68429	0.0120244	0.157713	0.200168	-2.32072	down
D-galactopyranosyl-(1->2)-D-xylose	1.40512e+07	7.34956e+06	9.25896e+06	1.50393e+06	132606	167151	1.58802	0.0349275	0.272788	16.9983	4.08732	up
glucosyl-(1->6)-glucoside]	2.74106e+07	3.72495e+07	2.7938e+07	2.84508e+06	84524	181438	1.71068	0.00751188	0.116779	29.7644	4.89551	up
Isopropyl-β-D-thiogalactopyranoside	4.2919e+06	8.17348e+06	2.79808e+06	2.52923e+07	3.05262e+07	3.86336e+07	1.66468	0.0114843	0.155732	0.1616	-2.6295	down
norzolmitripan	3.87087e+06	3.96952e+06	4.29731e+06	8.97893e+06	9.14252e+06	8.12976e+06	1.72241	0.00149367	0.0457539	0.462367	-1.11289	down
5-Nonyltetrahydro-2-oxo-3-furancarboxylic acid	1.31606e+07	1.31614e+07	1.14556e+07	1.10326e+06	1.45433e+06	1.44624e+06	1.73205	0.00181064	0.051961	9.43538	3.23808	up
LysoPA(10:0(3-OH)/0:0)	682085	397874	449991	1.26043e+06	1.09524e+06	1.68675e+06	1.58992	0.0249458	0.224694	0.378475	-1.40173	down
BCA 1	1.39497e+06	2.31589e+06	1.41455e+06	4.27873e+06	6.62877e+06	4.71365e+06	1.59169	0.0262822	0.231659	0.328108	-1.60776	down
3-methyl-3-sulfanylhexan-1-ol	678970	600220	579911	103748	360089	169191	1.60335	0.0219757	0.213528	2.93684	1.55426	up
PA(15:0cycw5/10:0(3-OH))	2.25216e+07	2.48914e+07	3.28111e+07	1.74359e+07	1.48938e+07	8.01391e+06	1.49009	0.0343689	0.272217	1.98852	0.991696	up
Maryal	2.02304e+06	1.1584e+06	1.93387e+06	4.06908e+06	4.10774e+06	3.96098e+06	1.70417	0.011872	0.157527	0.421437	-1.24661	down
Vindolinine N-oxide	1.73583e+06	1.11999e+06	2.49406e+06	3.39732e+06	4.15895e+06	4.1516e+06	1.60272	0.0157104	0.173263	0.456947	-1.1299	down
(2R,3R)-Taxifolin 3-glucoside	4.37852e+06	2.037e+06	2.7332e+06	1.27811e+07	9.11869e+06	1.16317e+07	1.66464	0.00539294	0.104987	0.272839	-1.87388	down
7-O-6'-O-Malonylcachinesidic acid	2.00803e+08	1.80414e+08	1.52692e+08	2.5104e+07	1.46707e+07	1.85714e+07	1.71111	0.00575294	0.104987	9.15073	3.19389	up
Kinsenoside	762835	620496	375252	2.1739e+06	1.87744e+06	2.17937e+06	1.71081	0.000636279	0.033871	0.282245	-1.82498	down
α'-Diethyl-3,4,3',4'-stilbenetetraol	1.8809e+07	1.36786e+07	1.70073e+07	1.08342e+06	211554	280402	1.70463	0.00715128	0.116114	31.4179	4.97351	up
Dianthoside	9.87984e+06	9.95867e+06	8.66731e+06	2.32229e+06	2.44208e+06	540162	1.71285	0.000908673	0.0380232	5.37386	2.42596	up
1R,4S,6R-1,4-endoperoxy-bisabola-2,10-diene	3.0792e+06	3.2922e+06	3.26036e+06	1.64187e+06	1.13275e+06	530425	1.67439	0.0189647	0.191824	2.91426	1.54313	up
Oligandrumin C	9.88475e+06	9.73508e+06	9.69832e+06	3.80741e+06	4.77474e+06	3.8882e+06	1.72958	0.00232274	0.0642359	2.35103	1.23329	up
Riparianin	4.03844e+07	2.87554e+07	2.94386e+07	1.71151e+07	1.4991e+07	1.7322e+07	1.55933	0.0444218	0.314363	1.99438	0.995941	up
Sinuflexibilin	877725	1.06729e+06	1.36118e+06	576673	718557	244088	1.45898	0.0414927	0.30297	2.14783	1.10288	up
Paeonovicinoside	1.72323e+06	2.98897e+06	518526	2.21639e+07	2.51005e+07	2.59732e+07	1.7326	0.000246654	0.0229269	0.0714213	-3.8075	down
α-L-arabinofuranosyl-(1->6)-glucoside	603253251	6.65399e+08	7.25184e+08	3.0532e+08	1.20543e+08	1.90292e+08	1.6892	0.00352823	0.0791606	3.23594	1.69418	up
16,16-dimethyl-PGA1	4.20724e+06	4.79417e+06	4.75329e+06	3.10816e+06	1.98443e+06	2.74702e+06	1.64045	0.0121516	0.157713	1.75451	0.81107	up
THIOPROPAZATE	1.26781e+07	1.27353e+07	1.30371e+07	119918	3.66071e+06	4.39867e+06	1.67899	0.0161589	0.176461	4.70095	2.23295	up
Caffeoylcalleryanin	4.08303e+08	6.47089e+08	5.32865e+08	1.74579e+08	1.42366e+08	1.21323e+08	1.65343	0.0261243	0.231659	3.62394	1.85756	up
Cardivin B	9.80289e+06	1.04164e+07	9.29173e+06	1.62334e+06	1.42236e+06	431521	1.7347	6.73586e-05	0.0166241	8.48696	3.08525	up
Iandonoside B	1.36657e+07	1.38751e+07	1.39139e+07	4.48133e+07	5.20949e+07	7.25481e+07	1.63177	0.0358258	0.278045	0.244633	-2.03131	down
16-Diacetoxy-7alpha-hydroxy-18-malonyloxy-ent-cleroda-3-ene	2.52146e+07	2.15149e+07	2.02141e+07	725622	183295	5.78163e+06	1.68957	0.00113071	0.0398655	10.0057	3.32275	up
Juncunone	6.53037e+06	6.55754e+06	7.49392e+06	3.89499e+06	1.41398e+06	3.85929e+06	1.58908	0.0307622	0.254769	2.2449	1.16665	up
Chlorantene B	1.66457e+06	2.98827e+06	2.80132e+06	869741	456866	354226	1.60648	0.0306717	0.254769	4.43481	2.14887	up
Tecleaverdine	747485	785129	531375	4.75587e+06	5.71958e+06	4.04283e+06	1.69639	0.0117657	0.157527	0.142165	-2.81436	down
Pyrisoxazole	597127	520474	563663	175914	89647.6	58932.1	1.71419	0.00094018	0.0380232	5.18118	2.37328	up
Dichotomoside E	1.02585e+06	343027	148695	2.60778e+06	1.9133e+06	2.92758e+06	1.62479	0.0081172	0.123662	0.203738	-2.29521	down
Narirutin 4'-glucoside	1.21784e+08	1.37236e+08	1.40134e+08	1.26265e+07	2.99813e+06	2.2415e+06	1.73907	0.000191324	0.0229269	22.3414	4.48165	up
triacetin	4.48367e+06	3.67762e+06	3.17048e+06	1.05126e+06	562781	1.08322e+06	1.6655	0.00826308	0.124349	4.20121	2.07081	up
2',3-Dihydroxy-5-methoxybiphenyl	3.90158e+07	3.18758e+07	3.69239e+07	4.72116e+06	1.80984e+07	1.41322e+07	1.61315	0.0128354	0.160489	2.91774	1.54485	up
Chalconaringenin 2'-rhamnosyl-(1->4)-glucoside	4.1864e+08	4.95607e+08	4.53662e+08	9.69282e+07	1.87862e+07	1.73686e+07	1.72764	0.00032689	0.0237284	10.2786	3.36157	up
Pedunculosumoside D	4.206e+08	4.42965e+08	4.89609e+08	9.72874e+06	1.91524e+07	3.362e+07	1.73603	0.000868557	0.0380232	21.6504	4.43632	up
Ethofumesate-2-keto	1.25641e+07	1.41281e+07	2.38512e+07	3.80699e+07	6.04312e+07	4.34015e+07	1.56277	0.0276488	0.238592	0.356184	-1.48931	down
Thalihazine	7.776e+06	7.3976e+06	7.70111e+06	2.95484e+06	897101	542539	1.69737	0.0130056	0.160489	5.20533	2.37999	up
Arg Val Leu	1.04428e+06	855047	801457	686486	454330	327736	1.47703	0.038383	0.288809	1.83908	0.878986	up
Trifochalcanoloside I	2712326286	2031683917	3585217005	8.79691e+08	5.39198e+08	512305932	1.59667	0.0345862	0.272217	4.31299	2.10869	up
5-Hydroxy-7,4'-dimethoxy-6,8-di-C-prenylflavanone 5-O-galactoside	9.81247e+07	7.96967e+07	116309411	2.04042e+07	1.01604e+07	1.58903e+07	1.68261	0.011303	0.154977	6.33153	2.66255	up
Kadsuralignan B	165414945	1.43772e+08	1.90955e+08	8.52314e+06	9.97017e+06	6.29558e+06	1.71569	0.00704962	0.11599	20.1761	4.33457	up
Osmanthuside B6	2.0793e+07	1.92883e+07	2.34549e+07	5.22567e+06	825335	4.37535e+06	1.70919	0.00065243	0.033871	6.0938	2.60734	up
Polygalatenoside D	6.31766e+06	6.75978e+06	7.41308e+06	4.18708e+07	4.74638e+07	3.77459e+07	1.72088	0.00572563	0.104987	0.16124	-2.63271	down
OLODATEROL	5.84238e+06	7.06002e+06	8.27123e+06	1.96322e+06	2.71013e+06	2.24949e+06	1.67284	0.0146004	0.168382	3.05852	1.61283	up
3-Trehalosamine	8.28631e+06	1.23784e+07	9.26849e+06	193456	240168	219615	1.70004	0.0155879	0.173263	45.8228	5.51799	up
Petrosaspongiolide R	518298	364906	614463	244457	62090.4	118117	1.55529	0.0196022	0.196511	3.52671	1.81832	up
Forskoditerpenoside D	1.68198e+06	2.45522e+06	2.239e+06	917954	164529	192825	1.63998	0.00737486	0.116779	4.99973	2.32185	up
O-fumaryl-L-carnitine	2.42978e+06	1.76826e+06	2.85768e+06	3.6381e+06	3.84854e+06	3.11668e+06	1.46751	0.0435561	0.310683	0.665426	-0.587649	down
Micrantoside	3.80171e+08	3.86357e+08	4.77085e+08	8.88984e+07	2.42631e+07	5.44234e+07	1.71297	0.00155726	0.0457539	7.42079	2.89157	up
14-Acetoxy-3-oxofloridanolide	3.60207e+06	3.67994e+06	3.46712e+06	395682	516496	980594	1.72678	0.00153476	0.0457539	5.67904	2.50565	up

## Sheet: Table S3
Gene. ID	CK-1	CK-2	CK-3	L1-1	L1-2	L1-3	Fold_Change	P-value	Log2FC	Type
MSTRG.6895	267.153	303.384	235.404	9.77817	7.88686	8.11986	0.0319935	1.35449e-54	-4.96608	down
MSTRG.13515	167.192	150.929	185.898	28.7915	17.2154	19.1879	0.12935	2.38357e-30	-2.99581	down
MSTRG.36924	27.9248	26.3762	19.4491	4.82794	4.20828	2.66484	0.158658	3.99821e-25	-2.70906	down
MSTRG.33843	249.591	194.819	160.756	46.1576	37.8738	50.0818	0.221614	7.74329e-25	-2.22616	down
MSTRG.26031	324.526	171.703	122.492	13.322	23.163	11.32	0.0772641	8.07297e-24	-3.74861	down
MSTRG.34592	202.655	167.494	145.853	72.13	71.3339	68.5985	0.410972	7.80975e-22	-1.33641	down
MSTRG.18700	1.13986	1.85407	2.00519	7.03142	12.2494	9.08485	5.67412	2.70286e-21	2.43547	up
MSTRG.23959	0	0.445897	0.928445	17.0912	34.1761	68.2987	86.9987	3.23191e-19	6.22528	up
MSTRG.23845	56.2508	39.0042	29.9928	6.33114	8.20204	10.253	0.197897	8.42999e-19	-2.38177	down
MSTRG.21753	0.468601	0.845746	0.532651	2.50225	4.39122	3.2251	5.47839	1.18362e-18	2.35873	up
MSTRG.29917	4.47974	2.56672	9.67746	53.8679	341.374	69.5793	27.7938	1.24242e-18	4.73156	up
MSTRG.25470	0.321671	1.29014	0.727543	12.1941	11.749	10.3059	14.6404	1.84358e-18	3.73026	up
MSTRG.35725	64.4058	17.1874	13.4743	0.108236	1.33117	1.26033	0.0283981	2.30526e-18	-5.13909	down
MSTRG.21802	2.87801	2.68671	2.53814	15.0485	20.7237	14.1756	6.16422	3.79182e-18	2.54256	up
MSTRG.7122	53.1712	37.0944	48.7602	2.99114	6.18121	5.90849	0.108475	5.44474e-18	-3.20456	down
MSTRG.32167	23.5612	27.11	23.5201	11.126	11.0224	9.12843	0.421569	5.78109e-18	-1.30137	down
MSTRG.19294	10.43	9.10611	5.38197	0.98463	0.476592	0.783245	0.090074	6.98005e-18	-3.49217	down
MSTRG.26337	0.572079	0.197798	0.168174	2.33995	5.13496	5.56532	13.9014	9.12865e-18	3.63998	up
MSTRG.21137	0.216813	0.217395	0.301772	3.21946	5.30329	5.40276	18.9211	2.17497e-17	4.02798	up
MSTRG.22893	0.224813	0.257619	0.860496	9.46495	22.7019	36.5567	51.1744	2.45191e-17	5.54449	up
MSTRG.30201	0.766802	0.456691	0.452891	0	0	0.00769654	0.00459116	2.90753e-17	-6.59221	down
MSTRG.29197	100.153	29.3813	15.2126	0.0273744	0.72514	0.219145	0.00671283	3.10685e-17	-7.18233	down
MSTRG.281	24.6443	16.9376	11.5495	3.14717	3.12178	3.48422	0.183567	5.61765e-17	-2.49411	down
MSTRG.9925	828.566	516.749	465.866	81.7979	142.227	102.72	0.180404	6.36922e-17	-2.527	down
MSTRG.31540	95.1777	110.512	109.711	34.814	27.9688	37.4466	0.317784	9.3691e-17	-1.65388	down
MSTRG.32201	2.24996	8.63881	10.6265	55.5645	238.903	245.218	25.0839	1.0977e-16	4.58324	up
MSTRG.6030	11.8234	6.70341	6.10654	0	0.0716151	0	0.00290725	1.69701e-16	-6.60139	down
MSTRG.22004	62.0377	20.8166	12.5355	1.28437	1.49862	0.52968	0.0347277	2.91819e-16	-4.86531	down
MSTRG.25514	0.156763	0.0628735	0.190918	1.57194	19.478	7.84066	70.3698	3.52182e-16	5.77815	up
MSTRG.19088	34.8736	49.5119	33.7595	7.41133	7.70124	10.4338	0.216229	9.37728e-16	-2.24546	down
MSTRG.2520	44.6027	42.8725	42.7889	24.9159	19.4916	18.6401	0.483998	4.34069e-15	-1.0992	down
MSTRG.26194	3.2934	4.91766	5.90802	12.0604	18.0828	22.6955	3.74236	5.73662e-15	1.8513	up
MSTRG.11436	11.6982	6.8501	11.8155	1.22072	0.14436	0.277627	0.0541008	1.24001e-14	-4.18873	down
MSTRG.7965	19.3043	16.4435	16.7034	48.2697	73.9123	48.3989	3.25218	2.2874e-14	1.64457	up
MSTRG.26778	296.588	183.622	204.548	90.3304	78.0225	67.7261	0.344763	2.64477e-14	-1.58712	down
MSTRG.24534	65.8689	39.5124	32.0181	4.62949	8.62686	5.71746	0.138092	4.06052e-14	-2.91013	down
MSTRG.7620	17.8788	18.9849	16.9354	55.1136	218.259	463.643	13.6994	4.73415e-14	3.71561	up
MSTRG.15150	98.4024	52.7713	43.4295	11.9394	11.6451	16.1578	0.204222	4.95569e-14	-2.3419	down
MSTRG.36785	225.641	184.815	175.285	79.8685	91.147	91.2075	0.447677	5.67106e-14	-1.21273	down
MSTRG.24035	16.593	14.2403	11.092	2.92356	3.02929	3.92609	0.235632	6.94263e-14	-2.12615	down
MSTRG.17131	0.264276	0.471085	0.393378	18.8877	6.65837	3.44954	25.6885	7.43199e-14	4.52342	up
MSTRG.147	8.09917	5.02871	3.71788	0.228557	0.360383	0	0.0349607	7.82925e-14	-4.72382	down
MSTRG.22454	1.61491	1.8323	1.94087	0.389764	0.196662	0.226928	0.150954	8.79972e-14	-2.69718	down
MSTRG.17664	41.2101	27.1705	36.0731	14.5015	12.8502	14.0399	0.396266	9.32281e-14	-1.38113	down
MSTRG.37004	4.24312	1.97409	218.775	0	0	0	0	1.00812e-13	-11.0249	down
MSTRG.32465	0.0165676	0.0276867	0.0538058	0.425456	1.65476	1.54326	36.9516	1.02546e-13	4.94187	up
MSTRG.10684	10.3446	11.4301	10.6711	30.9619	52.2101	67.6257	4.64768	1.05322e-13	2.15876	up
MSTRG.18230	2.79755	8.41517	8.04445	90.0867	209.563	180.989	24.9589	1.25063e-13	4.56715	up
MSTRG.7270	445.021	209.196	174.762	57.2575	32.3422	31.3754	0.145933	1.40782e-13	-2.82522	down
MSTRG.9670	0	0.068214	0.0552358	2.4126	5.4307	5.79219	110.454	1.53368e-13	6.08211	up
MSTRG.35386	25.1345	13.2626	9.2318	0.863162	0.39055	0.0819372	0.0280428	2.39365e-13	-5.12786	down
MSTRG.16131	132.447	123.847	119.049	48.9135	70.8844	51.7831	0.457131	2.72842e-13	-1.18428	down
MSTRG.7088	534.254	408.129	319.609	104.373	108.932	73.6254	0.227363	3.00329e-13	-2.19183	down
MSTRG.19730	2.2509	0.8777	1.37066	7.64595	26.6194	29.6032	14.1954	3.53275e-13	3.65794	up
MSTRG.13198	6.93226	6.82333	4.22131	1.14714	1.54513	1.48577	0.232412	4.4319e-13	-2.14813	down
MSTRG.15007	7.26412	5.56387	3.48137	0.24675	0.544696	0.209508	0.061373	5.17553e-13	-3.96028	down
MSTRG.24263	0	0	0.0271163	0.789592	3.45167	1.71402	219.62	5.78038e-13	6.57353	up
MSTRG.3532	100.843	80.8128	70.0981	35.5721	40.5635	38.1077	0.45379	8.69002e-13	-1.19303	down
MSTRG.18280	0	0.0422199	0.0512808	3.78458	2.63053	3.87852	110.091	9.43365e-13	5.97961	up
MSTRG.7017	1325.81	1061.85	832.602	290.066	294.769	200.074	0.24374	9.78142e-13	-2.09152	down
MSTRG.29998	25.9863	19.8827	15.8751	7.8162	9.31604	8.09218	0.408532	1.37601e-12	-1.34578	down
MSTRG.21844	1.63805	1.91618	1.39645	8.2795	12.0652	9.71869	6.07258	1.3967e-12	2.4992	up
MSTRG.8968	45.3787	9.42002	7.66377	0.325147	0.717756	0.157756	0.0192221	1.50509e-12	-5.47596	down
MSTRG.5251	44.3535	34.1485	34.4036	8.23257	5.44688	4.85581	0.164166	1.8162e-12	-2.65044	down
MSTRG.1985	5.26716	7.71012	6.14031	18.9441	29.6859	25.2177	3.86282	2.0179e-12	1.88725	up
MSTRG.12385	121.747	93.4488	79.4134	45.4516	43.5898	54.4845	0.487174	3.00758e-12	-1.08935	down
MSTRG.31534	0	0	0.0188206	0.491339	2.94993	1.47159	261.037	3.22479e-12	6.16529	up
MSTRG.18207	22.0164	12.9205	20.3565	4.23205	2.64079	3.27656	0.183555	3.73963e-12	-2.46711	down
MSTRG.35807	6.62352	9.42603	8.95479	17.3965	19.9486	21.3827	2.34871	4.2963e-12	1.17786	up
MSTRG.27150	0.191707	0	0.373559	2.06299	12.908	14.1608	51.5364	4.47801e-12	5.38846	up
MSTRG.15332	6.80791	7.85357	6.57535	24.2043	25.9079	28.251	3.68997	4.8363e-12	1.82755	up
MSTRG.35907	1.63936	2.33344	2.20595	4.30381	4.60218	5.65223	2.35617	4.87916e-12	1.18296	up
MSTRG.9603	56.1506	25.2198	15.5245	2.23185	2.07848	0.710623	0.0518186	5.05677e-12	-4.30585	down
MSTRG.9784	0.352238	0.481614	0.23399	2.03622	3.85278	3.64776	8.93087	5.85621e-12	2.97195	up
MSTRG.8295	130.123	88.807	88.8794	34.0761	45.2328	43.4267	0.398739	6.13651e-12	-1.37849	down
MSTRG.17730	8.27426	10.8891	4.72359	0.916968	0.149571	0.0690356	0.0475395	6.17096e-12	-4.37737	down
MSTRG.5984	4.48373	4.69039	2.88396	0.166151	0.651212	0.552778	0.113628	7.01877e-12	-3.13085	down
MSTRG.7949	60.6954	36.3271	41.6298	10.397	16.9826	12.1684	0.285232	7.49117e-12	-1.86149	down
MSTRG.14772	10.4213	8.38236	6.07471	0.964731	0.765486	0.724753	0.0986789	7.82173e-12	-3.37507	down
MSTRG.6535	15.4692	20.2856	18.9854	39.9027	70.3727	83.162	3.53374	7.89249e-12	1.76513	up
MSTRG.24520	13.7326	23.9154	18.3213	40.0198	65.4355	73.5387	3.19807	8.83083e-12	1.61906	up
MSTRG.3866	3.94598	22.0971	12.1956	117.494	322.874	466.04	23.704	1.02932e-11	4.49988	up
MSTRG.5525	0.687585	0.600471	0.864403	1.30192	20.9901	17.7853	18.6193	1.27916e-11	4.11899	up
MSTRG.26917	1.11324	0.913274	3.45108	13.2421	22.1286	16.3923	9.44994	1.3886e-11	3.14382	up
MSTRG.8472	222.69	153.947	148.285	75.4863	77.2699	66.8989	0.418453	1.4337e-11	-1.30974	down
MSTRG.36681	21.5938	21.1938	17.1821	3.00987	0.763255	0.9033	0.0779799	1.61581e-11	-3.71061	down
MSTRG.33736	15.1436	12.741	11.5119	3.87969	2.15685	3.95877	0.25371	1.78545e-11	-2.0219	down
MSTRG.24937	1.00285	0.979151	0.791791	0.138407	0.161393	0.0866734	0.13933	1.90272e-11	-2.8786	down
MSTRG.37703	129.104	96.2528	108.892	46.5346	34.4169	34.0125	0.343947	2.1669e-11	-1.58916	down
MSTRG.18592	92.3681	78.029	61.3771	20.1826	21.6861	16.6543	0.252501	2.24783e-11	-2.03951	down
MSTRG.11998	4.24187	2.9529	3.54275	11.9383	17.5042	20.4385	4.64549	2.77549e-11	2.16053	up
MSTRG.27321	24.9578	34.4489	35.6354	68.7476	95.3092	110.959	2.89362	3.0402e-11	1.47912	up
MSTRG.35548	25.0801	10.0432	6.65669	0.159903	1.81534	0.65169	0.0628754	3.20951e-11	-4.01391	down
MSTRG.35324	150.978	105.792	104.096	44.6249	43.422	34.8503	0.340562	3.45082e-11	-1.60604	down
MSTRG.3061	2.64286	4.19362	3.31242	9.31904	17.7812	28.9097	5.51882	3.65365e-11	2.39959	up
MSTRG.30323	104.361	99.6416	109.862	62.9474	48.4808	43.5701	0.493838	3.71089e-11	-1.0688	down
MSTRG.12178	68.9379	48.3678	40.7257	9.39973	15.9299	13.3855	0.244983	4.52419e-11	-2.08276	down
MSTRG.8414	3.72523	5.63679	2.76336	17.1864	32.7539	24.9855	6.17925	4.94953e-11	2.5521	up
MSTRG.5151	22.5562	14.7663	10.1659	3.5207	1.67738	0.755777	0.125375	5.13692e-11	-3.03956	down
MSTRG.7762	0.0428321	0	0	1.20469	1.4618	5.35573	187.294	5.32675e-11	6.11136	up
MSTRG.24859	2851.39	2529.93	2335.02	439.068	331.79	336.823	0.14355	5.77132e-11	-2.85183	down
MSTRG.15650	0.0992642	2.66742	3.19153	53.2401	139.759	310.645	84.5293	6.47481e-11	6.3352	up
MSTRG.16834	2.08919	2.76335	2.38197	0.217429	0.154276	0	0.0513795	7.48972e-11	-3.97429	down
MSTRG.20381	85.4824	60.1916	85.4282	6.04071	9.6881	12.0165	0.120056	8.90423e-11	-3.10075	down
MSTRG.24206	0.0623459	0.0625132	0.531506	1.60105	8.54718	11.2636	32.6218	9.06867e-11	4.82067	up
MSTRG.33911	27.5193	20.231	18.6841	8.32181	8.28732	10.0408	0.401148	9.07347e-11	-1.36206	down
MSTRG.5666	43.5503	23.9889	21.0236	4.81591	3.30321	2.59946	0.121028	9.56861e-11	-3.08802	down
MSTRG.10674	9.9787	10.9802	11.4564	20.3493	43.9944	41.0955	3.25276	1.14299e-10	1.64392	up
MSTRG.23871	6.9024	5.08255	4.72851	1.51668	0.935789	1.24777	0.221393	1.17118e-10	-2.17959	down
MSTRG.13211	18.7757	20.7304	19.2963	58.1385	92.6662	103.446	4.32381	1.30007e-10	2.05654	up
MSTRG.16332	0.809337	0.520198	0.657113	2.61384	5.71398	7.71994	8.0778	1.33034e-10	2.92075	up
MSTRG.5854	0.0462952	0.0928388	0.507435	1.47193	4.55251	4.69692	16.5819	1.33676e-10	3.78727	up
MSTRG.30388	37.6925	50.6339	47.2296	99.835	118.154	102.37	2.3633	1.48748e-10	1.18597	up
MSTRG.25583	1.4157	1.72809	1.72415	4.59146	9.25729	7.17609	4.31905	1.76435e-10	2.01529	up
MSTRG.13046	4.04516	4.26949	3.1374	11.872	21.0101	19.9708	4.61515	1.77854e-10	2.141	up
MSTRG.1491	28.8173	29.3957	26.0176	13.8005	8.62376	9.85829	0.383264	1.8998e-10	-1.4334	down
MSTRG.34022	69.2579	75.5286	52.6416	4.55189	10.779	1.06409	0.0830428	2.16336e-10	-3.59	down
MSTRG.29685	4.85325	7.65086	7.2077	16.7989	15.6901	14.9253	2.40537	2.26771e-10	1.21182	up
MSTRG.20863	10.6472	3.22757	2.63863	0.227094	0.0716151	0	0.0180889	3.08346e-10	-5.17928	down
MSTRG.18231	1.40031	2.0521	1.44303	32.0267	37.4828	35.2386	18.3963	3.19851e-10	4.41934	up
MSTRG.35547	14.0092	5.77385	4.08219	0	0.928027	0.127482	0.0442278	3.6955e-10	-4.4587	down
MSTRG.13302	32.2192	26.4013	25.6539	5.79578	8.75091	4.04758	0.220639	4.20365e-10	-2.23356	down
MSTRG.4415	2.88806	4.27549	5.46929	19.9883	13.8721	20.3065	4.28778	4.52949e-10	2.04955	up
MSTRG.6848	3.57724	3.02851	3.28802	6.43789	7.47666	8.69487	2.28522	4.66714e-10	1.13768	up
MSTRG.35063	6.208	10.2923	8.78322	17.9891	25.9075	31.8365	2.99536	4.87952e-10	1.52574	up
MSTRG.4628	8.44124	6.77111	5.50947	1.30283	2.69268	1.8234	0.280811	4.97299e-10	-1.88117	down
MSTRG.8496	0	0.0303015	0.110414	0.849974	1.15375	5.29834	51.8924	5.05531e-10	4.96988	up
MSTRG.18373	2.15847	4.67759	4.49429	15.4113	20.9437	27.4511	5.63143	6.87136e-10	2.42059	up
MSTRG.31444	434.362	640.868	498.139	1116.72	3246.61	4590.54	5.69089	6.96925e-10	2.45031	up
MSTRG.5549	1.91714	2.17233	2.14501	0.571803	0.829474	0.915513	0.371609	7.30941e-10	-1.44815	down
MSTRG.9577	8.15952	4.4316	2.79485	0	0	0	0	7.95749e-10	-5.89915	down
MSTRG.7651	5.21873	1.83568	3.25476	10.602	63.8813	53.861	12.4495	8.71443e-10	3.57375	up
MSTRG.4613	0.177188	0.142131	0.258951	0.823371	4.79676	2.52306	14.082	8.81154e-10	3.53342	up
MSTRG.2019	102.993	98.7232	96.8177	21.5312	31.0657	18.3425	0.237626	9.28432e-10	-2.12657	down
MSTRG.1978	32.3153	21.4798	13.5985	7.07172	7.44768	6.0691	0.305496	9.58339e-10	-1.76514	down
MSTRG.27510	98.0079	76.1216	76.9201	35.2894	31.4867	25.9902	0.369514	9.78654e-10	-1.48796	down
MSTRG.9438	16.1452	10.8587	9.19613	2.49069	2.12646	1.50318	0.16907	1.0399e-09	-2.59394	down
MSTRG.15057	2.3435	2.48033	1.24866	0.0199012	0.3389	0.173802	0.0877076	1.0445e-09	-3.44605	down
MSTRG.31484	89.9846	75.9856	61.4253	24.359	29.6596	22.4272	0.33618	1.09857e-09	-1.62743	down
MSTRG.25549	3.59157	2.14305	4.50825	10.3198	21.3618	12.5894	4.32213	1.20322e-09	2.05485	up
MSTRG.22851	202.086	201.384	174.992	92.5762	87.0611	76.1536	0.442191	1.28885e-09	-1.23074	down
MSTRG.22695	23.2748	24.9264	22.5968	48.8759	61.2078	73.0423	2.5866	1.38865e-09	1.31633	up
MSTRG.16084	23.7716	18.9915	13.9618	5.53257	5.14544	4.09469	0.260427	1.44347e-09	-1.9899	down
MSTRG.2102	55.9947	47.7789	41.3921	26.2569	24.575	23.1965	0.509957	1.44603e-09	-1.02505	down
MSTRG.12347	54.4048	47.6039	54.8652	22.6841	16.1046	17.1624	0.356663	1.48535e-09	-1.53557	down
MSTRG.7050	12.0029	3.2973	1.93572	0	0.317037	0.292662	0.0353737	1.54854e-09	-4.49863	down
MSTRG.13333	6.80209	2.63241	5.86183	0.43779	0.0920392	0	0.0346377	1.58824e-09	-4.64291	down
MSTRG.22683	10.9122	9.09869	8.83312	18.0195	35.1962	33.1212	2.99324	1.71557e-09	1.52407	up
MSTRG.24362	19.4934	15.5111	15.2462	39.0735	120.45	103.109	5.22644	1.72185e-09	2.32575	up
MSTRG.36867	55.4176	46.7212	44.7817	26.3809	25.1096	22.3474	0.50257	1.73332e-09	-1.0454	down
MSTRG.25338	5.28665	2.06453	1.96543	0	0.0643804	0	0.00691028	1.73542e-09	-5.36365	down
MSTRG.10466	1.27244	0	1.65298	6.12033	29.6381	36.9171	24.8427	1.80172e-09	4.47876	up
MSTRG.14406	4.32896	2.70334	1.34115	0	0	0.0337949	0.00403596	1.91764e-09	-5.77896	down
MSTRG.23458	19.8068	5.59536	4.14189	0.38074	0.914364	0.596814	0.0640372	1.93254e-09	-3.96793	down
MSTRG.22236	4.11533	1.58031	3.37685	0.214148	0	0.0519503	0.0293302	1.94466e-09	-4.74011	down
MSTRG.26159	596.446	563.005	500.38	216.645	162.114	150.274	0.318727	1.97211e-09	-1.70152	down
MSTRG.20957	2.92088	1.96484	3.01692	11.5067	25.3866	11.9938	6.18618	1.97843e-09	2.56571	up
MSTRG.7934	1.63702	4.83305	4.62424	19.0176	20.517	28.7129	6.15157	1.98192e-09	2.56132	up
MSTRG.8473	4.72753	6.55562	7.34515	12.7037	16.2124	18.2258	2.53066	1.99359e-09	1.28696	up
MSTRG.5001	1.37471	2.44044	2.74463	5.75976	7.37844	6.8593	3.0485	2.07716e-09	1.54997	up
MSTRG.9082	0.134868	0.0450767	0.136877	2.77624	3.38063	2.28053	26.6314	2.26324e-09	4.40922	up
MSTRG.12287	3.18852	2.60503	4.09895	0.866471	0.409868	0.315297	0.160893	2.28732e-09	-2.63233	down
MSTRG.35538	118.319	96.1407	89.7445	36.0094	31.1023	34.3397	0.333497	2.69943e-09	-1.63497	down
MSTRG.4989	23.4494	37.7009	52.3273	110.117	145.041	150.107	3.57133	3.11816e-09	1.78547	up
MSTRG.26608	33.1825	40.5022	49.564	76.1348	126.339	120.285	2.61876	3.29499e-09	1.33562	up
MSTRG.8322	0.412209	0.432996	0.21515	0.984144	1.5442	1.99148	4.26255	3.30774e-09	1.96472	up
MSTRG.28362	23.6351	29.0563	37.7438	81.1457	86.0847	60.25	2.5154	3.43941e-09	1.2794	up
MSTRG.29482	7.84198	5.86958	2.75755	0.810393	0.383341	0.196594	0.0844204	3.46289e-09	-3.49576	down
MSTRG.2042	23.2608	18.8479	16.8997	9.48158	5.36224	5.3472	0.342172	3.63465e-09	-1.5967	down
MSTRG.28851	39.6609	20.2761	18.3537	1.87943	2.10733	5.76249	0.124526	3.68615e-09	-3.0486	down
MSTRG.19925	2.08884	2.55987	2.96793	12.2751	16.5133	15.6207	5.83054	4.05604e-09	2.4778	up
MSTRG.5148	3.07299	2.48486	1.17708	0.212136	0.430058	0.0882209	0.108452	4.19086e-09	-3.1629	down
MSTRG.25257	9.48457	7.29901	3.26793	0.682254	0.614718	0.212797	0.0752945	4.21092e-09	-3.72912	down
MSTRG.2904	32.0891	27.1713	32.8203	14.0363	12.4709	11.9474	0.417617	4.24969e-09	-1.30754	down
MSTRG.34752	466.726	395.531	361.71	202.772	205.257	194.854	0.492565	4.32724e-09	-1.07491	down
MSTRG.13041	7.07038	7.26274	6.64531	19.2658	32.9857	37.3611	4.27165	4.4058e-09	2.03619	up
MSTRG.15599	13.6541	15.1054	21.6216	4.99959	3.3675	3.34194	0.232409	4.41834e-09	-2.14938	down
MSTRG.32377	12.0462	7.55465	4.791	1.19586	2.72554	1.93843	0.240237	5.52076e-09	-2.10336	down
MSTRG.8970	17.4956	3.94151	3.30399	0.0677046	0.70458	0.197094	0.039181	5.75419e-09	-4.50621	down
MSTRG.18739	83.6122	49.9377	48.7027	14.6066	25.5364	23.4985	0.349194	5.90524e-09	-1.57098	down
MSTRG.23832	51.9931	67.2148	64.1778	117.288	151.579	185.118	2.47557	6.08707e-09	1.25365	up
MSTRG.67	8.98979	3.04291	3.13808	0	0.264976	0.203837	0.0309023	6.15366e-09	-4.58678	down
MSTRG.5504	16.1524	15.1018	22.4765	38.2072	99.008	127.083	4.91894	6.27426e-09	2.24486	up
MSTRG.17137	284.928	279.854	215.054	122.441	80.086	91.5643	0.377119	6.57455e-09	-1.4591	down
MSTRG.6036	0.278067	0.111525	0.33865	0.816089	7.6242	3.06862	15.8037	6.77053e-09	3.77854	up
MSTRG.2960	42.166	35.865	35.2228	18.3997	13.8285	17.5069	0.439147	6.89827e-09	-1.23654	down
MSTRG.23460	3.28552	1.85543	2.2843	0.246298	0.771857	0.582559	0.215577	7.05876e-09	-2.23525	down
MSTRG.13000	0	0.26445	0.803011	1.85449	13.6543	14.6701	28.2716	7.43672e-09	4.55314	up
MSTRG.1571	3.75798	5.57674	10.6181	52.3886	35.1288	25.0835	5.64337	7.71033e-09	2.4419	up
MSTRG.26354	2.69849	3.52773	2.41281	9.8161	13.7126	11.0654	4.0044	8.17587e-09	1.92798	up
MSTRG.17830	105.845	128.537	108.795	35.376	19.6785	29.8893	0.247522	8.23294e-09	-2.06257	down
MSTRG.17583	68.0343	74.8235	62.5161	18.1758	7.97727	15.2734	0.201713	8.51189e-09	-2.3456	down
MSTRG.36182	6.92899	1.44035	2.93294	0.309995	0.0977581	0.150404	0.0493844	8.60611e-09	-4.10177	down
MSTRG.18817	0	0.107034	0.0216675	0.391613	2.61401	6.58678	74.5321	8.69464e-09	5.62623	up
MSTRG.32104	23.2569	21.0303	19.4184	8.33132	12.0086	9.84097	0.473757	9.77172e-09	-1.13022	down
MSTRG.227	0.188082	0.63648	0.314957	1.72499	3.86227	3.11757	7.63903	1.00784e-08	2.78807	up
MSTRG.7996	8.04574	6.5363	5.07815	0.287265	1.35885	0.993051	0.134239	1.01506e-08	-2.8598	down
MSTRG.10243	13.6071	5.78589	5.12495	0.708722	0.670495	0.605491	0.0809493	1.02955e-08	-3.62778	down
MSTRG.27148	5.00796	4.15564	1.43012	0	0	0	0	1.03104e-08	-6.64552	down
MSTRG.26035	0.228039	0.952712	0.648019	12.2698	3.51759	5.37809	11.5736	1.0544e-08	3.39832	up
MSTRG.32449	0.038073	0.0381752	0.0927362	0.512138	2.24638	6.53954	55.0232	1.06335e-08	4.9912	up
MSTRG.36109	2.27348	1.18935	1.05335	0.0302191	0.0571782	0.0879704	0.0388309	1.06567e-08	-4.19531	down
MSTRG.15752	6.31048	3.60595	2.25878	15.406	56.1022	17.6334	7.32156	1.11299e-08	2.79872	up
MSTRG.28988	8.75026	7.99212	8.90037	13.1788	19.2318	21.0035	2.08301	1.13244e-08	1.00553	up
MSTRG.11416	176.968	119.461	94.416	50.447	60.5088	53.8417	0.421645	1.14942e-08	-1.30061	down
MSTRG.30488	257.93	269.414	257.952	126.222	137.479	111.616	0.47793	1.17347e-08	-1.11879	down
MSTRG.17724	20.7898	26.1147	13.5197	0.682769	0	0	0.0112996	1.24316e-08	-6.32858	down
MSTRG.29175	9.47485	11.0213	12.8543	30.4831	29.0769	28.5347	2.64148	1.27243e-08	1.34969	up
MSTRG.1266	1.91566	1.23251	1.65256	5.81743	9.04962	53.263	14.1916	1.28682e-08	3.76535	up
MSTRG.13073	2.1128	2.656	2.84196	6.05426	9.92316	8.64386	3.23506	1.33996e-08	1.62925	up
MSTRG.21870	28.6045	25.7165	24.3465	13.8345	9.51878	7.72291	0.395032	1.3887e-08	-1.39183	down
MSTRG.34711	17.9892	17.4387	24.9691	37.82	86.068	86.4482	3.48256	1.41216e-08	1.74659	up
MSTRG.9016	39.6229	37.9101	27.722	13.7255	12.5934	7.10426	0.317544	1.53526e-08	-1.70993	down
MSTRG.24669	1.87504	1.17763	0.627352	0.0755906	0.166865	0.0366752	0.0758502	1.58438e-08	-3.53132	down
MSTRG.25404	0.0585305	0.0293438	0	0.178937	1.659	1.58875	38.9952	1.62366e-08	4.19546	up
MSTRG.7929	1.9032	3.89001	3.07562	8.5933	8.25682	14.56	3.54163	1.67462e-08	1.76057	up
MSTRG.12047	7.64584	8.61975	6.02799	17.951	32.3832	29.1656	3.56604	1.75028e-08	1.77336	up
MSTRG.34886	13.1741	11.2225	10.0978	4.49766	5.94241	5.60124	0.465041	1.80435e-08	-1.15631	down
MSTRG.33431	193.26	368.784	563.855	1595.95	1622.84	1415.78	4.11634	1.82193e-08	1.99296	up
MSTRG.24505	117.685	98.1408	86.5705	47.4404	52.1853	48.2075	0.488873	2.12074e-08	-1.08609	down
MSTRG.34	18.9237	11.9035	8.63171	2.73013	3.11584	4.44689	0.26085	2.12477e-08	-1.97754	down
MSTRG.21618	34.1879	32.0641	31.8441	63.5237	155.439	163.073	3.89451	2.17813e-08	1.90449	up
MSTRG.33640	122.071	105.708	121.154	60.7765	46.3563	34.3905	0.40559	2.22846e-08	-1.35205	down
MSTRG.21880	41.8777	82.5045	171.951	386.239	894.155	994.755	7.67766	2.34348e-08	2.89237	up
MSTRG.9508	6.36095	5.73408	4.73003	0.934923	1.30905	0.734844	0.177046	2.34628e-08	-2.52157	down
MSTRG.18686	132.616	181.063	187.62	311.978	357.236	429.825	2.19238	2.34674e-08	1.07987	up
MSTRG.9584	5.74954	6.17921	5.91204	13.3881	85.1173	28.8016	7.13573	2.34775e-08	2.76328	up
MSTRG.10610	38.6556	18.141	12.0363	0.292394	2.85844	3.05008	0.0900865	2.45127e-08	-3.46849	down
MSTRG.10676	36.0159	18.8583	26.1966	53.8238	85.5097	94.3887	2.88294	2.50801e-08	1.47502	up
MSTRG.26967	0.843785	0.97139	0.761203	1.39488	11.8045	8.27423	8.33481	2.77726e-08	2.97123	up
MSTRG.37181	0	0	0	1.16361	7.63255	6.60538	#DIV/0!	2.78795e-08	6.2066	up
MSTRG.15904	0.0426642	0.0855573	0	0.573896	1.1846	13.4792	118.839	2.83816e-08	5.78608	up
MSTRG.25084	21.9848	19.9279	18.3437	9.37398	10.5748	9.56247	0.489761	2.93623e-08	-1.0832	down
MSTRG.11157	11.9013	10.9648	11.8475	17.5277	38.0933	29.7183	2.45838	3.05283e-08	1.24064	up
MSTRG.8302	10.4522	9.44712	5.99102	0.552973	0.560515	1.46603	0.0996323	3.09217e-08	-3.37508	down
MSTRG.24008	36.5504	21.0111	18.1286	8.58531	11.7183	6.96358	0.360249	3.23657e-08	-1.52835	down
MSTRG.16516	2.60159	2.01571	4.17653	6.94119	15.4137	26.4157	5.546	3.43617e-08	2.41203	up
MSTRG.24450	178.725	224.125	164.706	716.738	493.07	405.894	2.84677	3.56401e-08	1.50933	up
MSTRG.7874	0.301681	0.378113	0.642965	3.41245	6.36953	2.01364	8.91743	3.57637e-08	2.90106	up
MSTRG.8442	2.17587	1.27266	1.73902	0.388032	0.393324	0.282399	0.205059	3.78084e-08	-2.27191	down
MSTRG.4208	72.6842	38.2415	31.6796	4.86942	16.722	8.35331	0.209983	3.83486e-08	-2.30959	down
MSTRG.37834	14.9004	10.5197	7.10959	2.19652	2.64479	0.98094	0.178983	3.85748e-08	-2.52222	down
MSTRG.18794	1.7061	1.32517	2.10707	0.499541	0.305798	0.406323	0.235808	3.93079e-08	-2.06261	down
MSTRG.33787	33.2214	26.5068	30.0578	14.0303	6.93395	5.31499	0.292688	4.19203e-08	-1.81948	down
MSTRG.14802	2.63059	0.979698	0.518698	0.122546	0	0	0.0296796	4.44479e-08	-4.49302	down
MSTRG.22342	22.1045	30.0216	38.2051	69.3947	68.4517	55.1396	2.13643	4.45209e-08	1.04455	up
MSTRG.7995	7.47101	5.72565	4.81016	0.436433	1.89931	0.783473	0.173224	4.4594e-08	-2.56366	down
MSTRG.13982	3.74169	15.0885	16.7417	32.1284	211.074	155.097	11.1971	4.61821e-08	3.42127	up
MSTRG.27463	2.67748	4.48576	3.50848	7.41871	11.4493	17.6452	3.42149	4.6432e-08	1.71117	up
MSTRG.31999	529.84	495.402	421.662	1530.84	1354.48	1226.55	2.84184	4.65622e-08	1.50682	up
MSTRG.26081	48.8185	43.7732	32.66	21.9049	17.9977	20.2279	0.480077	4.76322e-08	-1.11168	down
MSTRG.28040	29.3689	30.1463	24.7045	10.6497	10.6023	10.2307	0.373817	4.8134e-08	-1.47177	down
MSTRG.20382	9.28372	6.81525	9.79215	0.60818	1.82203	1.77047	0.162244	4.96576e-08	-2.58594	down
MSTRG.27153	0.312476	0.417752	0.304445	0.71328	4.14524	4.26408	8.8169	5.07191e-08	3.00009	up
MSTRG.30108	307.741	410.87	402.891	698.515	957.346	1329.93	2.66231	5.1065e-08	1.35902	up
MSTRG.18661	0	0	0	3.60107	5.11025	8.15347	#DIV/0!	5.11248e-08	5.01753	up
MSTRG.29760	0.860029	2.41454	1.04741	10.517	9.15372	6.12316	5.96806	5.28155e-08	2.35577	up
MSTRG.26682	0	0	0.0744364	0.971637	0.530324	1.46866	39.9081	5.33076e-08	4.1886	up
MSTRG.35902	5.29514	5.89306	6.74017	0.058511	0.498196	0.858751	0.0789507	5.3915e-08	-3.68696	down
MSTRG.2077	34.1286	19.9139	13.4048	3.72324	5.79208	5.12456	0.217057	5.39639e-08	-2.25781	down
MSTRG.19638	22.7295	27.5903	20.8733	61.3619	81.8307	95.0945	3.34705	5.48228e-08	1.68511	up
MSTRG.18583	8.89939	13.6094	18.7114	39.1162	31.6642	45.2793	2.8156	5.70453e-08	1.44522	up
MSTRG.14956	0.695298	0.820192	0.846784	3.30098	4.82635	5.64191	5.82881	5.7285e-08	2.42985	up
MSTRG.8492	285.536	245.464	208.422	120.428	93.4987	100.52	0.42526	6.19627e-08	-1.28579	down
MSTRG.4241	202.516	172.378	149.467	556.03	453.943	429.334	2.74488	6.42521e-08	1.45674	up
MSTRG.7966	1.79895	1.03073	1.46059	8.38044	7.03647	19.4407	8.1248	6.44545e-08	2.89981	up
MSTRG.10685	0.398511	0.399581	0.582404	4.09352	8.39091	4.04313	11.9722	6.47436e-08	3.31061	up
MSTRG.6908	424.902	167.643	149.933	30.8612	61.8556	76.0902	0.227356	6.67993e-08	-2.18988	down
MSTRG.5235	1.99099	1.02333	1.26333	7.5701	12.0589	17.1533	8.59871	6.7648e-08	3.03582	up
MSTRG.25658	9.61092	1.51644	0.920942	0.149147	0.50797	0.130254	0.0653513	6.91548e-08	-3.87745	down
MSTRG.5591	36.8635	29.2917	32.7396	15.0118	10.5384	8.64514	0.345775	7.19584e-08	-1.58125	down
MSTRG.2688	2.13762	1.98542	0.548074	0.0275159	0.208254	0.060076	0.0633352	7.25848e-08	-3.76451	down
MSTRG.20125	9.49301	6.54985	6.29575	0.74709	2.99028	1.46384	0.232835	7.47843e-08	-2.13089	down
MSTRG.34090	5.17403	7.53084	7.76484	15.1987	21.6005	24.1623	2.97813	7.48309e-08	1.51959	up
MSTRG.35094	2.37152	2.43733	2.45498	0.290004	0.411543	0.158293	0.118373	7.59083e-08	-2.90979	down
MSTRG.24322	28.7915	26.2154	25.6823	0.129637	0.275949	1.13215	0.0291749	7.6175e-08	-5.7135	down
MSTRG.33399	19.2746	9.76314	4.81623	0.447021	0.768926	2.01113	0.0953233	7.99976e-08	-3.41896	down
MSTRG.10065	228.735	176.641	140.41	53.7496	74.9937	42.6138	0.313964	8.10315e-08	-1.72821	down
MSTRG.12215	1.04484	0.864303	0.731675	0.0638845	0.151097	0.0464934	0.0990129	8.11365e-08	-3.0669	down
MSTRG.36302	2.28644	1.75708	0.782532	0.0306131	0.183425	0.155956	0.076666	8.12916e-08	-3.66545	down
MSTRG.28956	174.727	123.718	134.658	84.2449	54.4522	54.4078	0.445863	8.26262e-08	-1.21469	down
MSTRG.1499	6.53432	6.8977	6.93114	13.0286	29.0634	36.9383	3.88104	9.04712e-08	1.89855	up
MSTRG.26075	760.512	656.848	611.392	308.445	331.565	241.842	0.434677	9.24139e-08	-1.25591	down
MSTRG.5798	0.6471	0.697499	0.433447	1.34523	2.69507	2.28918	3.5598	9.49271e-08	1.73807	up
MSTRG.21852	5.463	5.55782	4.31649	2.34632	2.52806	1.7313	0.430694	9.58803e-08	-1.2701	down
MSTRG.12313	1.18383	1.8992	2.79699	5.67481	12.3809	8.59707	4.53277	9.6636e-08	2.11686	up
MSTRG.7578	2.48903	3.85207	2.81715	7.32813	7.30846	14.1095	3.13882	9.73956e-08	1.5921	up
MSTRG.24130	17.1499	17.2158	18.9898	37.6246	46.9799	63.0503	2.76738	9.96055e-08	1.41617	up
MSTRG.18126	0.368168	0.295325	0.179353	4.41214	3.06673	2.68678	12.0611	1.01367e-07	3.19672	up
MSTRG.25614	0.966056	1.32908	0.930282	2.63744	5.04234	4.29878	3.7138	1.02644e-07	1.80977	up
MSTRG.1315	32.0655	20.0519	19.3385	6.62585	9.03687	11.2567	0.376727	1.04561e-07	-1.45897	down
MSTRG.34817	16.2755	13.5266	11.8717	1.17075	3.92694	2.24628	0.176225	1.17469e-07	-2.51795	down
MSTRG.17916	11.918	8.20508	8.5861	4.61854	4.07813	4.18288	0.448621	1.20986e-07	-1.20247	down
MSTRG.6118	0.621678	0.103891	0.126187	1.60492	5.71381	19.7333	31.7603	1.22748e-07	4.75966	up
MSTRG.5241	7.78718	3.76461	1.88071	0.178997	0.668902	0.762074	0.119856	1.22899e-07	-3.09849	down
MSTRG.25865	7.80582	10.622	8.6577	20.5909	33.9937	46.445	3.73001	1.2866e-07	1.84006	up
MSTRG.28782	42.1903	26.3346	10.9528	4.42041	4.9699	5.47055	0.186981	1.28859e-07	-2.4723	down
MSTRG.11796	33.2895	15.261	6.31714	0	1.71856	0.195054	0.034877	1.29045e-07	-4.86109	down
MSTRG.34643	0.284428	0.106947	0.389697	1.04345	2.05659	2.81608	7.57437	1.29388e-07	2.73191	up
MSTRG.23384	5.80624	7.05675	8.07123	16.6389	24.8335	32.6743	3.54189	1.3445e-07	1.76567	up
MSTRG.11221	12.9567	11.8147	8.91888	19.9774	40.5696	58.1144	3.52214	1.35671e-07	1.75517	up
MSTRG.10000	142.108	119.439	111.637	67.0459	60.0637	56.89	0.493053	1.40429e-07	-1.07255	down
MSTRG.25102	2.20255	3.59389	1.73275	0.0334585	0.332365	0.219152	0.0776944	1.42858e-07	-3.64825	down
MSTRG.26360	3.4607	24.9286	18.6907	149.121	123.012	83.9575	7.56353	1.54857e-07	2.91906	up
MSTRG.34147	0	1.28658	0.199493	11.5846	4.10596	40.6727	37.9277	1.5492e-07	5.09546	up
MSTRG.7283	5.32714	1.76794	4.47748	4.7252	40.6236	92.6491	11.9246	1.56411e-07	3.51451	up
MSTRG.14398	3.1511	2.81362	4.31385	7.95987	12.746	12.937	3.2731	1.58211e-07	1.65551	up
MSTRG.24256	430.967	348.998	330.092	140.834	172.969	161.593	0.428263	1.58692e-07	-1.27736	down
MSTRG.28846	85.391	66.4815	61.0903	12.2569	9.45628	28.1832	0.234296	1.63217e-07	-2.14138	down
MSTRG.1101	0	0	0	1.65954	3.76806	6.52193	#DIV/0!	1.65121e-07	5.35652	up
MSTRG.26808	321.433	186.328	214.164	70.5403	95.0236	101.263	0.369604	1.71597e-07	-1.48836	down
MSTRG.15157	5.78996	9.08013	7.51568	13.4173	18.1406	26.6078	2.59833	1.73573e-07	1.32182	up
MSTRG.24924	21.5349	17.5524	13.6859	6.95309	8.85707	7.53063	0.442285	1.76095e-07	-1.22919	down
MSTRG.19309	1.08073	1.53153	0.579125	3.18942	6.26817	23.0322	10.1805	1.77006e-07	3.26834	up
MSTRG.31565	269.223	225.585	167.907	50.3525	70.5014	61.9801	0.275886	1.79614e-07	-1.91432	down
MSTRG.4043	66.5001	52.0884	47.8231	23.1572	21.5148	18.0029	0.376626	1.81212e-07	-1.46092	down
MSTRG.29290	3.64454	6.39318	5.98799	20.847	21.0213	39.1885	5.05793	1.83138e-07	2.28466	up
MSTRG.28454	501.678	437.738	379.439	158.502	201.44	161.382	0.395285	1.9558e-07	-1.39425	down
MSTRG.6278	0.471551	1.14827	0.847761	2.11435	3.1953	6.01518	4.58945	1.98397e-07	2.11573	up
MSTRG.13959	281.094	244.233	219.729	121.963	125.944	135.582	0.514713	2.13167e-07	-1.01132	down
MSTRG.33950	98.801	82.931	74.4932	141.274	358.624	304.827	3.14069	2.2155e-07	1.59275	up
MSTRG.18128	6848.69	11688.5	14244.8	2015.34	2834.45	2903.24	0.236503	2.23441e-07	-2.08007	down
MSTRG.33788	9.22762	21.4285	22.7009	57.3232	53.42	97.8572	3.90952	2.29111e-07	1.91461	up
MSTRG.9530	29.2442	39.2762	37.3801	54.1344	110.003	136.721	2.84096	2.39729e-07	1.44995	up
MSTRG.21674	11.0607	8.78745	10.747	18.9951	44.0523	53.5751	3.8118	2.40272e-07	1.87129	up
MSTRG.31546	5.32836	6.28023	5.96507	10.2729	15.0075	15.9301	2.34501	2.51542e-07	1.17355	up
MSTRG.28300	15.8809	10.7297	8.61277	0.15172	3.26546	0.993758	0.125227	2.58189e-07	-3.0362	down
MSTRG.17909	1.41216	2.30257	2.79674	5.0031	4.33117	5.33248	2.25245	2.58204e-07	1.12195	up
MSTRG.26290	6362.48	5560.92	4776.95	2801.49	2579.03	1909.49	0.436519	2.6147e-07	-1.24955	down
MSTRG.4441	4.35593	5.51552	5.23696	10.568	11.1287	14.1397	2.37195	2.61876e-07	1.19173	up
MSTRG.13635	2.78141	4.35761	3.97549	7.06237	9.78753	15.746	2.93273	2.76709e-07	1.49558	up
MSTRG.22224	7.84266	7.30349	6.47678	13.3609	20.7079	24.1066	2.69045	2.91644e-07	1.37016	up
MSTRG.9516	1.41015	2.17338	2.03236	3.79521	3.56201	4.41709	2.09661	2.93402e-07	1.0146	up
MSTRG.9831	3.42412	0.905145	0.682387	0.0380657	0.072025	0.0277031	0.0274947	2.96961e-07	-4.49423	down
MSTRG.4913	466.53	288.313	238.94	70.98	178.376	100.967	0.352515	3.15746e-07	-1.56367	down
MSTRG.29240	23.2925	7.97576	4.17039	0.436195	1.15547	2.12692	0.10493	3.26021e-07	-3.25994	down
MSTRG.21430	2.42577	2.03389	2.54679	0.485872	1.23384	0.688598	0.343727	3.27741e-07	-1.56995	down
MSTRG.16278	0.203908	0.110747	0.217293	0.716886	1.25814	2.05667	7.57913	3.51624e-07	2.81677	up
MSTRG.1902	10.6161	23.1854	11.3064	36.3444	62.0306	110.985	4.64131	3.54351e-07	2.15202	up
MSTRG.10021	0.112448	0.06765	0.0273895	0.852553	1.48304	7.72578	48.4914	3.59777e-07	5.1153	up
MSTRG.14990	12.4997	26.227	21.425	72.7471	40.437	128.204	4.01299	3.65091e-07	1.9501	up
MSTRG.8471	4.01324	5.77357	8.41519	12.5038	18.2891	18.9763	2.73427	3.92765e-07	1.39961	up
MSTRG.23886	88.4956	14.3413	6.67117	1.56298	0.844958	0	0.0219887	3.97153e-07	-5.45848	down
MSTRG.32340	28.871	35.4456	47.2553	5.62634	1.59686	6.55151	0.12346	4.04212e-07	-3.04854	down
MSTRG.26625	29.9297	37.6967	35.025	50.2126	92.8576	113.041	2.49496	4.0929e-07	1.26317	up
MSTRG.5636	10.5177	8.43263	5.03312	2.37525	2.17542	3.16305	0.321626	4.1014e-07	-1.68141	down
MSTRG.20730	1.29614	1.85233	1.90512	2.04045	12.5303	16.4674	6.14182	4.12114e-07	2.55154	up
MSTRG.9586	52.6289	44.6705	36.7679	9.7784	20.2955	16.9439	0.350703	4.14219e-07	-1.56732	down
MSTRG.12631	0.525974	1.58216	0.842855	0	0	0	0	4.22789e-07	-5.15217	down
MSTRG.14199	18.6105	15.6319	10.5262	3.97769	3.19867	4.28024	0.255907	4.25884e-07	-2.01294	down
MSTRG.3442	0	0.0287256	0.0697811	0.490468	1.12689	1.4278	30.9132	4.26454e-07	4.03778	up
MSTRG.19943	3.11818	2.6799	2.87946	0.502826	1.42711	1.25031	0.366492	4.32133e-07	-1.45479	down
MSTRG.19089	22.7512	27.5585	27.8941	9.52283	4.23962	8.56114	0.285454	4.43276e-07	-1.83238	down
MSTRG.25773	1.13895	0.0951673	0.866937	2.37933	8.83928	14.1908	12.0936	4.43624e-07	3.46196	up
MSTRG.9262	1.79431	1.7341	1.94829	0.793082	0.450183	0.500225	0.318347	4.64069e-07	-1.67275	down
MSTRG.25720	17.5147	25.882	9.95173	3.25337	5.16645	3.12876	0.216475	4.69248e-07	-2.26308	down
MSTRG.15871	2.76701	0.409859	0.68929	0	0	0.0279834	0.00723804	4.7439e-07	-4.94798	down
MSTRG.3563	188.683	238.108	198.91	490.363	385.61	358.486	1.97292	4.77035e-07	0.980333	up
MSTRG.34796	17.5917	13.6634	9.21207	3.01266	4.47565	1.19904	0.214676	4.85148e-07	-2.27483	down
MSTRG.19511	8.52404	7.49729	8.10462	20.2988	54.4111	32.74	4.45371	4.90579e-07	2.08624	up
MSTRG.10081	249.122	188.242	143.398	43.3009	87.9489	86.7491	0.375367	4.90635e-07	-1.47066	down
MSTRG.26584	26.8431	16.0926	12.7573	5.94782	9.07125	6.81464	0.392037	4.91202e-07	-1.40634	down
MSTRG.32165	6.45369	7.9936	8.15178	16.8101	24.0632	22.3163	2.79612	4.93089e-07	1.42702	up
MSTRG.26462	36.561	40.5961	26.1016	6.1612	8.82774	14.2621	0.283279	4.99421e-07	-1.87538	down
MSTRG.6549	1.94854	3.44236	4.65575	6.87607	19.3653	21.8666	4.78846	5.75115e-07	2.20142	up
MSTRG.4304	84.9413	148.746	187.408	323.135	519.717	409.915	2.97502	5.77078e-07	1.5192	up
MSTRG.15029	12.8294	6.55268	9.38939	2.68841	3.93705	4.71716	0.394232	5.82437e-07	-1.38089	down
MSTRG.12554	35.8803	12.7146	12.1675	5.34507	6.05701	4.74494	0.265741	5.83938e-07	-1.95704	down
MSTRG.34092	0	0	0.138378	0.833668	7.36121	12.0333	146.181	5.86506e-07	5.34081	up
MSTRG.30235	606.968	324.11	239.124	90.7452	178.403	129.383	0.340566	6.09244e-07	-1.61175	down
MSTRG.15241	9.95811	7.68196	6.40827	2.53608	4.04508	3.87442	0.434774	6.21815e-07	-1.25178	down
MSTRG.19372	65.5263	42.6813	33.1394	3.36422	6.9442	18.118	0.201111	6.26437e-07	-2.35743	down
MSTRG.27601	1.42913	0.729053	0.386778	0.143081	0.0386752	0.0446272	0.0889535	6.34986e-07	-3.41416	down
MSTRG.25234	39.4966	56.7417	63.1329	110.974	183.713	125.326	2.63544	6.51828e-07	1.34295	up
MSTRG.13510	2.51631	1.18733	1.44214	9.95533	7.53469	6.58656	4.6789	6.60507e-07	2.06259	up
MSTRG.28347	0.582823	0.746717	0.315469	3.64275	3.07167	3.40031	6.14874	6.61546e-07	2.47929	up
MSTRG.34706	1.45275	0.565266	0.818615	2.33333	4.64071	3.97517	3.85993	6.77002e-07	1.86757	up
MSTRG.35901	1.43951	1.7487	1.82057	5.01014	5.86082	3.44915	2.859	6.81534e-07	1.44329	up
MSTRG.25919	1.36515	1.98866	1.443	5.35465	3.81427	10.6708	4.13603	6.83996e-07	1.98691	up
MSTRG.8077	4.07831	1.99816	1.3546	0.0566728	0.643392	0.494939	0.160812	6.88238e-07	-2.53584	down
MSTRG.36022	8.68594	6.80318	6.83855	12.8748	18.981	21.2124	2.37679	6.90148e-07	1.19211	up
MSTRG.237	0	0.0899675	0	1.31668	2.38752	3.35385	78.4511	6.91774e-07	4.22643	up
MSTRG.24296	3.12158	5.97383	7.27634	11.8417	16.7948	26.5711	3.37212	6.93968e-07	1.70099	up
MSTRG.4934	41.8015	69.1552	62.9251	187.858	182.357	145.881	2.96809	7.03464e-07	1.51488	up
MSTRG.1567	2.23793	3.09249	2.67971	5.56535	9.24668	9.3224	3.01299	7.10558e-07	1.5288	up
MSTRG.31335	11.0814	7.58754	5.86339	1.47543	2.91367	3.41941	0.318294	7.33644e-07	-1.70113	down
MSTRG.11803	26.9171	22.923	12.2931	1.88013	4.40813	4.75932	0.177805	7.34006e-07	-2.54278	down
MSTRG.32973	0.532678	0.57281	0.498303	1.13285	2.33999	3.22913	4.17883	7.35128e-07	1.99189	up
MSTRG.8563	8.85307	7.98633	5.07786	1.66907	2.15225	1.06494	0.222941	7.50086e-07	-2.2188	down
MSTRG.34840	0	0	0	0.159329	11.7573	11.7115	#DIV/0!	7.54967e-07	5.79225	up
MSTRG.7912	5.37586	6.59482	5.26695	2.93807	2.46689	1.60368	0.40659	7.59093e-07	-1.35233	down
MSTRG.24404	2.03027	2.34416	1.87319	5.19117	4.67392	7.72024	2.81473	7.62007e-07	1.43122	up
MSTRG.15152	0	0.136357	0.220828	1.05323	4.35278	10.2874	43.9363	7.69842e-07	4.94816	up
MSTRG.32480	133.038	125.418	125.012	74.1324	65.716	54.9782	0.508063	7.81276e-07	-1.02903	down
MSTRG.28413	304.802	355.101	414.214	469.391	1565.16	1368.46	3.16819	7.82763e-07	1.60708	up
MSTRG.12230	27.8798	34.1966	34.2442	55.6562	70.332	84.4562	2.18483	8.17476e-07	1.07394	up
MSTRG.9071	1.70781	2.15634	1.38659	2.7072	17.6355	11.9902	6.15779	8.21218e-07	2.51091	up
MSTRG.672	5.09154	5.58518	3.07393	0.372511	0.5538	1.04568	0.143411	8.35522e-07	-2.75491	down
MSTRG.10335	0.162702	0.402409	0.277411	1.91004	2.54739	1.19701	6.71131	8.44114e-07	2.63655	up
MSTRG.5021	5.20373	5.72923	5.4055	11.6663	22.0151	14.8923	2.97296	8.51026e-07	1.50522	up
MSTRG.29961	340.367	291.257	339.016	208.332	145.181	114.9	0.482581	8.79778e-07	-1.10056	down
MSTRG.7938	0.0712233	0.0357072	0.173482	2.13386	2.34836	0.50709	17.7927	8.81523e-07	3.66663	up
MSTRG.32890	34.3725	23.8196	25.0272	12.597	14.2889	9.44837	0.436608	8.87444e-07	-1.24814	down
MSTRG.17763	3.15172	0.830845	0.252289	0.0180945	0.0684739	0.0263373	0.026661	8.90029e-07	-4.8003	down
MSTRG.292	25.9986	17.9112	14.7306	3.52666	2.53968	2.64322	0.148525	8.94292e-07	-2.78501	down
MSTRG.12126	1.62212	2.86034	2.31614	0.273603	0.388268	0.149341	0.11932	8.96154e-07	-2.89638	down
MSTRG.4145	1.88878	1.28782	3.22041	13.6735	14.1597	8.60644	5.69636	9.48913e-07	2.42625	up
MSTRG.2020	0	0	0	0.365744	5.10375	3.59341	#DIV/0!	9.58322e-07	5.22433	up
MSTRG.3881	12.2167	11.9233	22.2736	2.69615	0.459967	0.0643338	0.069386	9.89945e-07	-3.8495	down
MSTRG.19501	43.324	15.1265	11.3064	4.73029	3.58012	4.30322	0.180823	1.00296e-06	-2.46498	down
MSTRG.13509	238.822	376.67	330.285	683.779	590.873	1069	2.47802	1.02137e-06	1.25668	up
MSTRG.12517	2.7883	3.49473	5.0937	0.121775	0.345621	0	0.0410835	1.04619e-06	-3.98403	down
MSTRG.29540	631.34	588.699	488.209	251.943	308.947	300.833	0.504449	1.08343e-06	-1.04232	down
MSTRG.4232	15.4031	16.1669	16.8384	28.9603	72.7264	62.7576	3.39702	1.09063e-06	1.70679	up
MSTRG.25762	28.2718	23.9332	23.8406	37.0642	126.285	94.9443	3.39656	1.11708e-06	1.704	up
MSTRG.11573	33.7002	25.9324	20.1445	13.4679	12.5983	14.2435	0.505278	1.13394e-06	-1.0368	down
MSTRG.9692	9.63663	8.83178	6.58501	1.653	4.59062	2.87169	0.363835	1.22414e-06	-1.50422	down
MSTRG.1198	75.4656	80.7233	85.5089	33.4221	14.7353	11.7132	0.247708	1.22498e-06	-2.05902	down
MSTRG.21621	1.91194	2.26437	1.23174	0.0508269	0.52894	0.394565	0.180163	1.24524e-06	-2.474	down
MSTRG.32466	0	0	0.0311941	0.0939655	0.651913	0.775035	48.7565	1.24859e-06	4.4432	up
MSTRG.14263	10.6448	11.1751	11.2879	21.8651	24.3043	23.8925	2.11617	1.2487e-06	1.02777	up
MSTRG.23546	24.9736	16.4162	16.413	31.4504	65.7397	51.4807	2.57204	1.25263e-06	1.30522	up
MSTRG.9377	37.5262	19.1991	13.0648	2.67317	5.57312	4.93569	0.18888	1.27009e-06	-2.44987	down
MSTRG.31330	51.1137	28.2166	16.5313	1.6644	5.7027	6.08926	0.140373	1.32755e-06	-2.88627	down
MSTRG.28156	2.77623	2.34293	3.60651	14.089	14.025	8.00934	4.1399	1.33759e-06	1.99144	up
MSTRG.25407	22.4112	27.7702	33.6109	44.3199	70.8384	73.0741	2.24642	1.37413e-06	1.1147	up
MSTRG.23451	4.25929	5.33013	5.9714	17.5434	9.3204	13.2819	2.57992	1.39333e-06	1.31696	up
MSTRG.28083	34.2873	27.1659	27.3094	15.2377	16.5829	11.2829	0.485604	1.4059e-06	-1.09573	down
MSTRG.20326	91.0314	62.1438	75.4807	30.0212	39.5571	38.0515	0.470706	1.41409e-06	-1.13734	down
MSTRG.36000	8.50212	8.13234	9.63923	13.6118	22.2284	19.1654	2.09356	1.45908e-06	1.01124	up
MSTRG.514	13.4757	8.07968	4.59719	1.84163	2.71526	1.81025	0.243461	1.47619e-06	-2.08753	down
MSTRG.24137	0.103413	0.110171	0.031486	0.181786	1.51792	1.20794	11.8646	1.51458e-06	3.38563	up
MSTRG.18678	1.65606	1.93725	6.38674	26.3266	16.3915	10.2349	5.3059	1.53536e-06	2.34446	up
MSTRG.36530	26.3417	36.486	48.138	76.7438	80.247	76.4046	2.10331	1.56113e-06	1.02254	up
MSTRG.34118	15.2311	5.03129	1.40609	0.434415	1.02746	0.671829	0.0984703	1.58273e-06	-3.32019	down
MSTRG.10959	1.9376	2.88794	2.61486	5.31518	9.75405	7.9695	3.09644	1.60137e-06	1.5551	up
MSTRG.7792	173.558	168.606	168.303	80.8989	66.5847	50.1684	0.387199	1.63615e-06	-1.42044	down
MSTRG.24645	2.61447	5.26747	5.2969	10.9061	15.6322	14.9827	3.15059	1.6558e-06	1.597	up
MSTRG.25714	5.33649	3.45881	2.0467	0.162243	0.562805	0.800294	0.140688	1.65659e-06	-2.84058	down
MSTRG.34618	115.956	86.6871	87.8466	63.0582	47.7019	34.7225	0.500819	1.67501e-06	-1.04919	down
MSTRG.24631	0.0219011	0	0	0.160692	1.19086	0.81863	99.0901	1.70867e-06	4.53438	up
MSTRG.25175	1.55419	0	0.630937	2.3757	15.4333	18.4424	16.59	1.73176e-06	3.76397	up
MSTRG.25330	80.1148	48.4773	43.1569	19.7074	31.8622	17.6905	0.403263	1.73178e-06	-1.36627	down
MSTRG.20837	1.03439	1.01276	1.85258	1.57743	8.30643	12.7147	5.7949	1.75838e-06	2.475	up
MSTRG.4307	248.897	479.109	566.665	1215.2	1464.96	1426.09	3.17166	1.77323e-06	1.61327	up
MSTRG.8564	2.59602	3.63048	1.33121	0.167083	0.15807	0.121598	0.059112	1.81869e-06	-3.61709	down
MSTRG.18819	31.3904	28.9364	21.8748	10.3483	12.4678	10.342	0.403376	1.86435e-06	-1.36433	down
MSTRG.22988	2937.73	1490.05	1048.93	380.049	361.578	799.484	0.281394	1.87705e-06	-1.88201	down
MSTRG.794	0.524307	0.225306	0.250855	2.01506	3.11951	13.0819	18.2079	1.9227e-06	4.05557	up
MSTRG.14795	4.64643	4.73707	2.75343	1.29655	1.51523	0.679943	0.287694	1.92842e-06	-1.84897	down
MSTRG.9177	11.4607	14.5368	14.5645	20.0792	37.0591	34.8012	2.26664	1.95877e-06	1.12431	up
MSTRG.12636	0.872402	1.74949	0.999976	0	0	0	0	1.96205e-06	-4.5807	down
MSTRG.26872	2.15755	3.52394	2.231	0.149343	0.784931	0.543437	0.186757	1.99535e-06	-2.44527	down
MSTRG.1891	6.22703	6.04581	5.72605	2.47975	3.1972	3.08235	0.486657	1.99541e-06	-1.08676	down
MSTRG.36314	1.31991	0.952886	0.369721	0.112985	0.274861	0.105721	0.186779	2.02626e-06	-2.40291	down
MSTRG.10903	4.94784	2.31519	1.39168	0.475398	0.218064	0.356466	0.121313	2.04168e-06	-3.05047	down
MSTRG.23075	17.709	18.3837	20.5296	42.5858	58.3683	51.4083	2.69086	2.05114e-06	1.37423	up
MSTRG.29417	10.4125	13.8166	11.5439	39.2025	29.6246	43.1105	3.12911	2.08515e-06	1.59093	up
MSTRG.7102	0.412833	0.340892	0.502778	1.06907	1.46092	2.35572	3.88834	2.10746e-06	1.86286	up
MSTRG.8718	26.7702	24.3614	15.2198	4.26657	3.00898	1.12912	0.126669	2.10983e-06	-3.01225	down
MSTRG.2374	1.18227	1.61421	0.919053	2.86073	3.02655	3.0222	2.3979	2.11627e-06	1.17869	up
MSTRG.2754	96.178	77.397	63.4815	14.3881	30.2372	12.6905	0.241781	2.11839e-06	-2.10715	down
MSTRG.22427	0.715573	0.850362	0.806923	1.94455	1.90099	2.92472	2.85321	2.14983e-06	1.437	up
MSTRG.3212	2.22579	3.06867	2.89011	5.6438	8.04694	11.5648	3.08575	2.16365e-06	1.56723	up
MSTRG.258	8.484	9.22625	7.24813	0.929083	1.36729	0.225387	0.101038	2.17729e-06	-3.30914	down
MSTRG.33324	3.69869	1.15894	0.422301	0	0	0	0	2.19642e-06	-4.93891	down
MSTRG.28158	0.0145167	0.00727783	0.0486186	0.128701	0.302299	0.523234	13.5519	2.20149e-06	3.54277	up
MSTRG.3182	0.474592	0.621269	0.594048	1.95065	1.9217	1.34924	3.08986	2.22169e-06	1.54788	up
MSTRG.32146	15.9538	10.0968	5.57881	3.62176	3.4721	2.49524	0.30317	2.22224e-06	-1.77019	down
MSTRG.14021	55.1542	45.5674	38.8685	27.913	24.6151	18.9049	0.511734	2.36852e-06	-1.02054	down
MSTRG.13475	1.50671	0.622076	0.593672	0.162574	0.179439	0.0788778	0.154599	2.3797e-06	-2.58962	down
MSTRG.20797	1.45179	2.65663	4.02242	8.92108	6.04649	8.04297	2.83003	2.38572e-06	1.44952	up
MSTRG.21256	2.27171	2.42017	2.50728	4.94829	5.58481	6.31794	2.3407	2.40144e-06	1.16555	up
MSTRG.29691	0.693951	1.54875	1.22682	2.76481	3.72929	5.43879	3.43935	2.42419e-06	1.71056	up
MSTRG.6702	38.042	60.9855	68.3012	123.97	117.378	141.043	2.28527	2.45167e-06	1.14134	up
MSTRG.35353	3.12233	4.15978	4.1899	6.66413	8.63758	10.073	2.21188	2.48198e-06	1.09129	up
MSTRG.1568	37.3429	50.6486	35.8791	60.2845	113.952	157.81	2.68058	2.52668e-06	1.36416	up
MSTRG.35850	2.89932	1.32896	1.51329	0.0675327	0.0638902	0.122871	0.04429	2.56827e-06	-4.11762	down
MSTRG.27071	0.837287	0.731901	0.496781	0.0262535	0.0745122	0.114639	0.104263	2.57343e-06	-2.92365	down
MSTRG.2869	2.85938	2.35648	1.04948	0.431091	0.679731	0.348596	0.232935	2.58189e-06	-2.09142	down
MSTRG.69	291.387	306.143	278.55	146.632	130.221	92.6022	0.421714	2.58459e-06	-1.29877	down
MSTRG.16753	10.0177	7.57955	5.90429	1.48914	3.05688	3.55799	0.344828	2.58604e-06	-1.57948	down
MSTRG.2585	3.5797	3.21431	2.01714	4.37748	9.179	10.6273	2.74468	2.59186e-06	1.38817	up
MSTRG.31712	3.88209	2.49247	2.16426	0.853729	0.930057	0.338902	0.248593	2.72848e-06	-2.05387	down
MSTRG.3191	20.4764	21.4571	21.4893	12.6955	10.9663	8.74643	0.510988	2.82333e-06	-1.02084	down
MSTRG.35303	38.8346	46.9068	35.8894	15.7912	2.02476	4.84112	0.186278	2.87177e-06	-2.46422	down
MSTRG.5874	0.404669	0.280907	0.284328	0.475821	3.22312	3.546	7.46975	2.91721e-06	2.78085	up
MSTRG.30459	44.4896	59.3448	56.7247	82.1663	156.792	292.02	3.30706	2.99432e-06	1.67105	up
MSTRG.14780	109.258	89.9995	92.5781	45.5703	50.7393	45.0369	0.484336	3.03966e-06	-1.09847	down
MSTRG.18657	0.111583	1.23071	2.71788	6.82254	9.74636	37.8352	13.3995	3.07836e-06	3.65351	up
MSTRG.32139	16.7857	8.80598	3.90621	2.5117	2.94979	1.92699	0.250475	3.07871e-06	-2.05189	down
MSTRG.5109	3.98129	3.52958	3.44464	7.04907	7.34464	12.5449	2.45891	3.0824e-06	1.24364	up
MSTRG.5843	1.98898	1.65047	2.2135	0.838704	0.71412	0.488309	0.348736	3.08584e-06	-1.53955	down
MSTRG.4509	6.68754	7.79877	6.87567	13.8077	18.389	24.0439	2.63274	3.10135e-06	1.33957	up
MSTRG.10509	14.0854	10.1971	7.96901	2.41014	5.98916	4.81774	0.409811	3.1066e-06	-1.33837	down
MSTRG.16784	26.8559	10.8811	3.47095	0.804269	2.02904	1.75597	0.111369	3.18151e-06	-3.12696	down
MSTRG.15645	0.0273695	0.109772	0.0333325	0.167345	1.42487	1.36404	17.3414	3.18244e-06	3.49117	up
MSTRG.32098	43.1775	133.878	150.941	382.413	642.87	580.054	4.89438	3.20478e-06	2.23663	up
MSTRG.20617	3.21126	5.38598	5.47527	11.9474	10.2897	12.6787	2.48114	3.2331e-06	1.25841	up
MSTRG.1390	17.8853	6.98565	5.85709	1.5259	3.51877	2.42924	0.243228	3.28958e-06	-2.08501	down
MSTRG.34318	8.72343	7.54727	8.92418	13.7154	54.9013	27.4164	3.81161	3.30314e-06	1.8648	up
MSTRG.17732	0	0.165406	0.200905	0.36311	2.21383	2.43708	13.6878	3.33148e-06	3.4098	up
MSTRG.25823	5.39727	2.65949	3.30538	13.8791	24.584	19.6527	5.11486	3.33624e-06	2.29	up
MSTRG.32946	45.9745	29.4596	23.2646	11.151	15.8743	16.5695	0.441696	3.43953e-06	-1.23316	down
MSTRG.7583	80.0708	72.5306	69.1407	40.3435	39.0957	23.0774	0.462324	3.54155e-06	-1.16668	down
MSTRG.13609	14.2421	19.6184	15.4866	27.3267	41.9502	41.9078	2.25311	3.54724e-06	1.11445	up
MSTRG.24936	0.798818	0.637129	0.353767	0.066603	0.0630106	0.0969436	0.126588	3.60019e-06	-2.73979	down
MSTRG.11859	4.2327	3.4483	3.75877	0.269584	0.663111	0.117717	0.0918211	3.79935e-06	-3.35393	down
MSTRG.17127	91.3164	72.6085	69.0291	33.1646	38.8594	28.5129	0.431574	3.91148e-06	-1.26635	down
MSTRG.7418	57.5505	51.2837	37.8188	21.3914	23.5691	25.2647	0.478853	3.9259e-06	-1.11685	down
MSTRG.25705	3.76668	4.29593	3.34198	0.474858	0.269547	0.93309	0.147089	4.02515e-06	-2.7789	down
MSTRG.737	5.84184	5.60284	6.47018	2.74362	1.64063	2.07208	0.36039	4.06429e-06	-1.51248	down
MSTRG.12306	0	0.401542	0	2.1221	4.0925	2.61361	21.9858	4.11561e-06	3.7805	up
MSTRG.30118	3.47408	2.61255	2.89489	1.50927	1.11056	1.05772	0.409458	4.12727e-06	-1.32001	down
MSTRG.17596	0	0.0315961	0.0767541	0.616548	1.45823	0.504795	23.8077	4.15948e-06	3.65614	up
MSTRG.26442	15.6911	9.55112	7.50882	1.35632	4.98171	2.49677	0.269757	4.19614e-06	-1.93958	down
MSTRG.27813	136.569	80.8587	44.0893	11.4123	18.5483	21.6615	0.197395	4.22994e-06	-2.39594	down
MSTRG.30680	8.45198	8.06412	9.08244	3.5048	3.48493	3.01919	0.390996	4.2474e-06	-1.39952	down
MSTRG.16797	134.483	60.455	31.0171	4.73932	20.4328	15.7675	0.181185	4.26425e-06	-2.52082	down
MSTRG.29752	1.59469	1.42131	1.85582	4.72355	10.3315	6.21304	4.36552	4.28628e-06	2.04689	up
MSTRG.24247	36.4395	34.6728	42.5524	65.4286	82.232	97.3963	2.15596	4.34263e-06	1.05674	up
MSTRG.35605	3.89569	8.56607	8.42801	23.6191	21.3991	14.716	2.8595	4.47837e-06	1.51576	up
MSTRG.18674	0.704926	0.871742	1.08745	1.60912	2.82717	5.10252	3.58048	4.52852e-06	1.77116	up
MSTRG.25615	9.42764	6.09646	4.90883	22.8903	21.1024	34.8378	3.85801	4.69343e-06	1.88256	up
MSTRG.34803	3.95613	2.68174	2.44296	0.817656	0.709091	0.148767	0.184511	4.69739e-06	-2.41391	down
MSTRG.9717	2.3986	1.67971	0.649153	0.046558	0.220234	0.203302	0.0994389	4.79815e-06	-3.07449	down
MSTRG.27738	9.30985	27.6734	21.8257	65.9596	60.5748	52.0115	3.03603	4.85528e-06	1.60219	up
MSTRG.29610	218.371	45.1821	99.9396	35.2075	12.7848	34.4766	0.226879	4.85967e-06	-2.1812	down
MSTRG.14858	0.207226	0.611124	0.296912	1.84839	1.72049	3.54744	6.38086	4.89259e-06	2.57321	up
MSTRG.30582	20.3628	19.551	21.642	28.9381	65.931	76.1959	2.77902	4.97178e-06	1.41915	up
MSTRG.27022	89.0704	51.0641	50.3244	9.44151	27.3768	27.4583	0.337483	4.97518e-06	-1.62321	down
MSTRG.5338	6.36209	6.37916	8.44646	13.6602	19.7274	22.319	2.62919	5.00988e-06	1.34196	up
MSTRG.9684	3.23007	2.44014	2.37107	4.49101	7.11542	8.91928	2.55254	5.0156e-06	1.29132	up
MSTRG.4230	7.28325	10.5206	9.39674	16.3655	26.8843	25.745	2.53652	5.05097e-06	1.28488	up
MSTRG.15889	8.54572	5.66849	8.16597	1.60773	3.49832	2.10611	0.322256	5.05282e-06	-1.63174	down
MSTRG.7030	0	0.255544	0.077597	1.32455	1.76909	1.98465	15.2437	5.12023e-06	3.23555	up
MSTRG.13538	2.46748	0.974648	0.455316	2.92595	8.90993	26.4182	9.81517	5.25695e-06	3.19655	up
MSTRG.30061	3.20814	3.93578	9.88268	20.1694	200.169	253.442	301.517	5.34125e-06	4.79836	up
MSTRG.11967	0.430866	5.07626	1.44303	9.87917	34.1452	19.8438	9.18945	5.408e-06	3.06154	up
MSTRG.32124	2.1002	3.09682	3.49814	6.57172	7.53931	9.95024	2.7672	5.71382e-06	1.41404	up
MSTRG.18458	1.17615	2.06378	1.4324	4.49458	7.3137	14.5234	5.63566	5.92133e-06	2.33416	up
MSTRG.27065	4.28129	3.96675	3.36605	1.06034	0.94045	0.819916	0.242869	5.9315e-06	-2.03737	down
MSTRG.6059	22.0696	17.5576	11.6092	4.56135	5.87363	5.4405	0.309848	6.27911e-06	-1.7368	down
MSTRG.15219	46.8962	40.9391	37.6685	21.9437	20.6068	20.5437	0.502727	6.35221e-06	-1.04475	down
MSTRG.10260	94.8234	102.341	93.2618	119.885	275.608	296.066	2.38119	6.47354e-06	1.19454	up
MSTRG.21994	42.3636	38.411	40.1856	24.8964	22.9374	14.2363	0.513145	6.6101e-06	-1.01497	down
MSTRG.4740	15.3103	12.6668	13.5023	6.8249	8.07098	5.80599	0.499089	6.62847e-06	-1.05449	down
MSTRG.33676	2.62747	1.75635	2.59994	0.267752	0.886586	0.68202	0.262947	6.64205e-06	-1.8649	down
MSTRG.36702	12.0621	14.4034	17.4755	26.6654	36.8801	30.6151	2.14289	6.71186e-06	1.04644	up
MSTRG.28649	1.82725	2.47502	2.10824	4.11614	5.09017	7.10388	2.54429	6.77784e-06	1.29038	up
MSTRG.7488	30.758	24.952	22.3315	13.5364	12.8552	12.3331	0.496207	6.81297e-06	-1.06272	down
MSTRG.24391	3.65821	1.60476	1.67071	0.279593	0.264512	0	0.0784727	6.95103e-06	-3.29999	down
MSTRG.18600	2.59418	2.7312	1.89563	0.581593	0.775315	0.115437	0.203897	7.05031e-06	-2.3211	down
MSTRG.18078	2.48363	2.11133	1.05208	0.330123	0.18739	0.336356	0.151206	7.11533e-06	-2.55462	down
MSTRG.2163	947.907	723.552	708.691	349.805	491.595	365.831	0.507208	7.22832e-06	-1.03421	down
MSTRG.17480	18.5014	24.7173	23.1671	47.9261	45.7028	67.022	2.41996	7.23403e-06	1.22127	up
MSTRG.10725	3.38164	3.47548	1.77606	4.31619	10.4163	27.3868	4.87877	7.24641e-06	2.21919	up
MSTRG.983	44.2202	25.9095	25.1497	10.5771	11.0072	8.03446	0.310862	7.29819e-06	-1.73455	down
MSTRG.37445	7.02754	7.27555	9.64878	3.88929	4.49474	3.77968	0.507839	7.36419e-06	-1.02448	down
MSTRG.23001	335.453	708.049	632.883	260.601	211.388	261.771	0.437704	7.38526e-06	-1.19197	down
MSTRG.12212	27.7601	30.6866	7.62073	0.278252	1.25041	0.405009	0.0292681	7.43594e-06	-5.03898	down
MSTRG.13251	1.84024	2.26453	2.64866	3.73354	7.62077	7.51874	2.79459	7.56617e-06	1.42298	up
MSTRG.31468	241.747	174.34	184.421	83.0598	100.464	84.6978	0.446657	7.60646e-06	-1.2156	down
MSTRG.31724	7.84982	5.38664	3.34603	9.29926	15.6372	23.8181	2.94012	7.73067e-06	1.49384	up
MSTRG.32990	50.4911	26.0171	15.5522	2.04889	9.37756	10.9618	0.243191	7.80291e-06	-2.08985	down
MSTRG.8326	53.7653	36.2264	32.2752	15.5626	22.6086	23.2035	0.501972	7.83537e-06	-1.04658	down
MSTRG.2205	40.2729	11.412	9.40806	0.188932	0.595804	1.87916	0.0436039	7.85083e-06	-4.47672	down
MSTRG.26640	0.953897	1.22031	3.5653	7.92404	10.3507	12.8511	5.42309	7.90051e-06	2.38175	up
MSTRG.27940	0.937299	5.30324	6.44138	17.2747	42.5225	53.446	8.9295	7.99194e-06	3.086	up
MSTRG.11513	0	0	0	1.06859	7.88543	9.48782	#DIV/0!	7.99604e-06	5.03503	up
MSTRG.14193	4.88699	5.19566	4.68581	8.67009	14.2331	14.6494	2.54276	8.00793e-06	1.28814	up
MSTRG.23749	17.4305	10.2364	9.16735	3.3943	5.87817	5.40112	0.398369	8.06386e-06	-1.37812	down
MSTRG.3220	1.26366	0.395955	1.63517	4.73244	7.264	3.05755	4.56903	8.07548e-06	2.10807	up
MSTRG.6952	17.7293	8.14775	10.2235	0.164246	1.1654	1.43441	0.0765654	8.09736e-06	-3.64891	down
MSTRG.4093	20.1683	14.7936	8.81938	1.82076	6.57701	1.98765	0.237212	8.10079e-06	-2.12223	down
MSTRG.4087	6.09799	4.16887	5.06357	8.30437	11.3838	12.9199	2.12702	8.30543e-06	1.03346	up
MSTRG.11071	9.67054	3.19275	1.14902	0	0.272875	0.104957	0.0269643	8.42169e-06	-4.30524	down
MSTRG.37734	0.782894	1.16792	2.37204	3.05892	5.83203	27.717	8.46847	8.4427e-06	3.02363	up
MSTRG.27426	0.985158	0.978303	0.599899	0.115838	0.328769	0.134885	0.226067	8.45792e-06	-2.15752	down
MSTRG.28431	7.48035	4.18098	1.87742	0.154517	0.643205	0.877137	0.123709	8.45849e-06	-3.03905	down
MSTRG.22923	3421.32	3281.42	2731.01	1508.65	1655.1	1589.61	0.503868	8.4635e-06	-1.0435	down
MSTRG.15010	3.56555	3.67981	4.13044	5.63228	17.9719	21.2591	3.94375	8.54459e-06	1.92307	up
MSTRG.29989	0.644703	0.775719	2.74808	5.20332	17.6768	25.1308	11.5176	8.55175e-06	3.42741	up
MSTRG.11039	108.266	91.448	105.422	69.6631	34.2709	39.644	0.470538	8.6009e-06	-1.13475	down
MSTRG.30737	0.345377	0.461738	1.26187	4.50504	4.92799	2.86881	5.94583	8.67882e-06	2.3587	up
MSTRG.22833	1.58814	1.30287	1.65575	3.06024	3.67465	4.01531	2.36436	8.69776e-06	1.18561	up
MSTRG.4359	60.7123	103.142	76.7997	3.19573	18.0087	20.0555	0.171449	8.81594e-06	-2.60074	down
MSTRG.4799	0.190866	0.0956891	0.232451	0.116701	3.64342	5.86031	18.5363	8.82292e-06	3.55972	up
MSTRG.33155	0	0.0659625	0	0.0804472	1.94075	4.53741	99.4293	8.91067e-06	5.20698	up
MSTRG.37176	6.60758	7.7014	7.89343	14.1789	22.933	19.1585	2.53443	8.91138e-06	1.28439	up
MSTRG.39202	2.44007	2.42975	1.98796	4.25973	6.483	8.7612	2.84406	9.12168e-06	1.44598	up
MSTRG.31085	4.49331	1.29607	0.299851	0	0.14242	0	0.0233888	9.13249e-06	-4.29499	down
MSTRG.7535	1.99077	1.54086	1.14845	0.384384	0.323245	0.186496	0.19105	9.20326e-06	-2.33117	down
MSTRG.32899	86.7197	45.0826	25.8437	18.0812	14.341	10.0737	0.269566	9.61886e-06	-1.94452	down
MSTRG.6140	44.121	38.6111	41.6786	24.5044	21.1577	13.8586	0.47842	9.75109e-06	-1.11573	down
MSTRG.12362	17.6812	22.3236	19.512	9.35468	6.97155	9.12026	0.427551	9.83673e-06	-1.27375	down
MSTRG.17114	37.1478	49.7592	47.6575	23.7189	15.6744	17.0993	0.419818	9.92404e-06	-1.30201	down
MSTRG.15802	10.3208	9.42385	9.93456	15.2231	38.4053	24.7461	2.64073	1.01292e-05	1.34016	up
MSTRG.33330	1.30252	1.54043	0.894837	3.47148	7.18669	6.92544	4.70429	1.03378e-05	2.13949	up
MSTRG.11804	1.09416	1.53861	1.06171	0.184928	0.246993	0.344381	0.210125	1.04494e-05	-2.2822	down
MSTRG.16458	0.405757	0.678076	0.576521	1.24046	2.93388	2.73841	4.16342	1.06564e-05	1.938	up
MSTRG.11593	777.874	606.299	565.93	246.38	370.602	267.653	0.453635	1.06965e-05	-1.19609	down
MSTRG.28325	2.95261	1.85033	1.34846	0.533389	0.659886	0.776371	0.320194	1.07535e-05	-1.64011	down
MSTRG.9201	53.4908	54.271	48.0949	26.0398	25.9431	22.9893	0.481033	1.08165e-05	-1.10925	down
MSTRG.24939	1.41685	1.96185	3.28674	6.5179	6.71273	7.02526	3.03894	1.08801e-05	1.53845	up
MSTRG.10583	59.4819	50.2159	32.6677	8.91885	12.9379	15.1454	0.25991	1.10776e-05	-1.9921	down
MSTRG.10512	0.151234	0.151639	0.644641	1.71067	2.53696	4.87898	9.63216	1.11706e-05	3.09781	up
MSTRG.728	10.2915	9.23701	8.02727	5.06705	4.88293	2.95013	0.468144	1.1226e-05	-1.14996	down
MSTRG.8093	0.482962	0.892055	0.340529	0	0.0588148	0.0226221	0.0474699	1.14731e-05	-3.52583	down
MSTRG.27859	3.57836	3.125	1.82754	0.988092	0.534169	0.565012	0.244672	1.15683e-05	-2.01302	down
MSTRG.37738	1.57877	1.42065	1.67624	3.2177	4.91746	6.77307	3.18848	1.17481e-05	1.6003	up
MSTRG.8188	5.17696	3.06127	2.42495	0.18938	1.27975	0.0787575	0.145162	1.18977e-05	-2.80643	down
MSTRG.15047	3.12795	7.64574	7.82956	18.5259	20.5451	43.2959	4.42755	1.20217e-05	2.09271	up
MSTRG.30994	0.436734	1.00093	0.303935	3.62401	3.35636	3.83125	6.20788	1.20371e-05	2.49789	up
MSTRG.10431	61.6694	46.054	32.8087	10.425	20.4234	11.6024	0.302072	1.21085e-05	-1.78493	down
MSTRG.5740	399.968	319.711	267.207	17.5055	118.079	72.4237	0.210772	1.22711e-05	-2.30846	down
MSTRG.29786	3.4941	1.65619	1.16056	0.310749	0.440982	0.226155	0.154953	1.22801e-05	-2.54095	down
MSTRG.12712	7.25291	9.95999	8.6411	2.89216	1.6417	3.64838	0.316479	1.237e-05	-1.63425	down
MSTRG.21117	0.259547	0.173496	0.842922	2.96231	8.80795	5.6977	13.69	1.23762e-05	3.48957	up
MSTRG.24965	27.5427	23.3821	20.2379	8.19568	3.29263	11.5206	0.323329	1.24012e-05	-1.65937	down
MSTRG.9712	21.3368	13.7792	4.84476	1.03189	3.2076	2.03837	0.1571	1.24407e-05	-2.65963	down
MSTRG.12795	70.6554	69.8399	62.6131	38.4835	34.9995	28.979	0.50447	1.30647e-05	-1.04031	down
MSTRG.35501	117.561	100.598	83.4419	44.1381	47.3659	34.6842	0.418394	1.31516e-05	-1.31152	down
MSTRG.18090	5.98748	6.40137	5.79845	8.90973	14.8553	16.5156	2.21477	1.31521e-05	1.09006	up
MSTRG.5576	0.2678	0	0.489219	0.982445	12.3927	8.93746	29.4743	1.31708e-05	4.23258	up
MSTRG.16598	980.201	847.353	793.205	428.718	393.293	364.89	0.452884	1.31852e-05	-1.19537	down
MSTRG.21509	17.6809	19.8414	18.094	25.7704	40.0326	50.9197	2.09871	1.31923e-05	1.01431	up
MSTRG.36404	307.159	337.122	231.671	76.3452	136.334	123.442	0.383722	1.32281e-05	-1.44044	down
MSTRG.26854	8.84889	8.47691	5.79318	3.09896	2.37909	1.92258	0.320111	1.33459e-05	-1.69217	down
MSTRG.16157	5.23206	2.24833	4.7537	0.609341	0.768633	1.33038	0.221378	1.34007e-05	-2.0879	down
MSTRG.2044	0	0	0	1.35458	3.84456	7.18246	#DIV/0!	1.34751e-05	4.62862	up
MSTRG.16534	9.29661	7.28351	4.99146	3.66724	1.92747	0.978604	0.304721	1.3482e-05	-1.76265	down
MSTRG.33544	3.15935	2.40141	3.78562	0.87239	1.47381	0.544201	0.309254	1.35711e-05	-1.70718	down
MSTRG.12714	8.51718	8.58451	6.96925	3.36328	3.84904	1.97395	0.381633	1.382e-05	-1.44087	down
MSTRG.5629	1.90076	2.20679	1.70571	0.24467	0	0.178064	0.0727191	1.39839e-05	-3.09094	down
MSTRG.27700	346.911	321.89	310.121	165.119	162.235	130.762	0.467981	1.40642e-05	-1.14844	down
MSTRG.32430	15.5565	16.9152	12.992	19.5945	39.5234	62.9508	2.68497	1.40779e-05	1.36765	up
MSTRG.11516	10.0799	5.08834	6.26503	1.8702	2.3323	1.60855	0.271123	1.41168e-05	-1.9009	down
MSTRG.37366	3.99867	2.13266	2.43494	0.468174	1.37798	0.64359	0.290645	1.41606e-05	-1.79118	down
MSTRG.35400	0.209723	0.280381	0.340554	1.58151	1.73884	1.05766	5.27054	1.42419e-05	2.2024	up
MSTRG.9860	75.5864	50.4174	39.0955	11.7727	24.6083	25.0667	0.372187	1.44275e-05	-1.48115	down
MSTRG.11142	1.53271	1.53682	1.29095	2.59247	3.26466	3.41651	2.12675	1.45658e-05	1.02561	up
MSTRG.35277	23.5213	20.8921	23.0922	12.0153	11.5755	9.85246	0.495414	1.45781e-05	-1.06437	down
MSTRG.17411	0.983362	0.485642	0.714991	0.035896	0.203759	0.13062	0.16954	1.45879e-05	-2.46117	down
MSTRG.25766	16.3897	21.8171	28.2201	39.048	51.6531	54.8241	2.19076	1.47546e-05	1.07996	up
MSTRG.33259	0.196578	0.295658	7.6311	0	0.0568554	0	0.00699902	1.48349e-05	-5.95383	down
MSTRG.10341	0.0561515	0	0	0	4.15756	2.54862	119.43	1.49736e-05	4.79327	up
MSTRG.18775	10.5095	14.9529	11.5215	20.5291	25.7697	38.1014	2.28208	1.50795e-05	1.13421	up
MSTRG.19668	4.05055	1.35381	1.77084	0	0	0.46216	0.0644107	1.51317e-05	-3.18093	down
MSTRG.37401	0.369361	0.606031	0.286259	0.492739	2.87466	3.88485	5.74823	1.51796e-05	2.36399	up
MSTRG.17315	12.684	7.00526	5.18056	2.04919	4.38435	1.76667	0.329725	1.53521e-05	-1.65476	down
MSTRG.27993	6.03783	5.55162	4.60726	2.26711	1.33327	0.646598	0.262212	1.55746e-05	-1.97287	down
MSTRG.1302	17.0982	19.7052	15.1126	26.1067	50.3013	34.3522	2.13345	1.56092e-05	1.03293	up
MSTRG.25655	2.40194	4.3108	3.31857	5.77574	7.75264	11.9456	2.53945	1.58537e-05	1.28557	up
MSTRG.4590	46.8793	28.2405	25.9307	9.09008	20.4407	13.7962	0.428765	1.59717e-05	-1.27717	down
MSTRG.19054	0.8803	0.460519	3.02983	7.76941	11.2026	3.4403	5.12792	1.59923e-05	2.29453	up
MSTRG.31352	61.2955	56.5531	59.6703	26.6168	33.7326	26.4824	0.489141	1.63905e-05	-1.08506	down
MSTRG.2934	139.301	67.2906	41.7253	2.2087	3.59144	12.5078	0.0737281	1.66168e-05	-3.79973	down
MSTRG.29093	2.00056	2.2226	1.68088	0.775691	1.14513	0.787855	0.458783	1.67852e-05	-1.17748	down
MSTRG.27547	5.48529	3.30488	1.70342	0.951876	1.22416	0.725221	0.276479	1.72028e-05	-1.9029	down
MSTRG.18514	14.1886	25.0702	34.7179	90.2976	207.938	103.367	5.42878	1.76092e-05	2.38362	up
MSTRG.8713	1.63311	3.52541	3.97783	9.82084	8.6243	8.87432	2.99019	1.76513e-05	1.52489	up
MSTRG.23139	0.755183	1.79837	2.06936	10.1583	7.0986	5.71273	4.96865	1.83197e-05	2.19579	up
MSTRG.31368	16.2913	16.4835	14.7002	29.5509	34.2109	34.9725	2.07972	1.88283e-05	1.00083	up
MSTRG.22894	0	0	0	0.107749	0.271831	0.331091	#DIV/0!	1.88883e-05	4.51958	up
MSTRG.9403	0.511368	1.33313	0.871894	2.65766	5.88645	3.8911	4.57785	1.88911e-05	2.09954	up
MSTRG.1974	32.8228	19.4414	12.5481	3.03027	11.7691	5.02974	0.305946	1.89304e-05	-1.76606	down
MSTRG.27245	3.94759	4.08384	3.54851	6.20659	10.3663	8.47632	2.16316	1.93147e-05	1.04955	up
MSTRG.19301	0.325625	0.186571	0.0283264	0.654176	1.56068	2.29766	8.34844	1.94458e-05	2.82173	up
MSTRG.33856	66.5076	34.7652	30.6372	9.79171	5.93703	10.7294	0.200577	1.97545e-05	-2.36576	down
MSTRG.5078	1.15028	1.48169	1.4827	0.698181	0.611955	0.687452	0.48548	2.0224e-05	-1.08272	down
MSTRG.35331	68.4384	79.6747	81.804	107.498	162.069	209.86	2.08522	2.08775e-05	1.0065	up
MSTRG.27553	9.69715	5.94194	5.06659	1.28099	3.25479	1.35844	0.284667	2.10084e-05	-1.85894	down
MSTRG.13040	0.435174	0.945408	0.618318	3.37033	4.02764	5.68025	6.5427	2.10531e-05	2.52247	up
MSTRG.14367	2.49616	0.814184	0.0732532	0.0367766	0	0	0.0108691	2.12257e-05	-4.7875	down
MSTRG.26034	3.89708	12.5654	12.2376	69.5216	29.5708	43.7954	4.97864	2.13085e-05	2.263	up
MSTRG.22121	4.11979	3.43659	2.52977	0.127007	0.320417	1.23243	0.16655	2.1382e-05	-2.52936	down
MSTRG.26932	4.61761	3.60961	2.60269	0.606669	1.05959	0.71322	0.219714	2.14208e-05	-2.22594	down
MSTRG.22895	0	0	0	0.0992567	0.321953	0.474696	#DIV/0!	2.145e-05	4.60715	up
MSTRG.32010	0	0.0603516	0.439823	1.10406	7.72938	2.94619	23.551	2.15997e-05	4.09694	up
MSTRG.19764	13.8391	7.51496	6.61338	1.0651	3.20957	4.44039	0.311614	2.16289e-05	-1.73202	down
MSTRG.6019	10280	8232.08	7190.08	18878	20726.3	20324.2	2.33165	2.17351e-05	1.22135	up
MSTRG.8743	130.419	74.128	62.9487	37.2307	43.2083	29.44	0.410769	2.17361e-05	-1.33807	down
MSTRG.10657	0.363782	1.55022	1.46757	3.33641	7.44397	8.94368	5.8328	2.19858e-05	2.46553	up
MSTRG.29973	43.9688	46.771	30.461	22.6681	7.99477	6.95349	0.310364	2.20077e-05	-1.73769	down
MSTRG.11645	3.62256	2.69492	2.10629	1.37184	1.32488	1.31038	0.475689	2.23555e-05	-1.11733	down
MSTRG.28579	0.0754202	0.50415	1.10223	5.07256	3.95551	2.3045	6.73837	2.25768e-05	2.66277	up
MSTRG.21734	6.92444	4.43285	2.46506	0.260542	2.2184	0.663654	0.227356	2.27579e-05	-2.15062	down
MSTRG.34401	5.26133	2.77185	1.08604	0.109049	0.103167	0.158725	0.0406768	2.2998e-05	-3.88308	down
MSTRG.3850	0.114305	0.245596	0.278417	1.17814	0.661197	0.741155	4.04264	2.34868e-05	1.8884	up
MSTRG.3868	8.91884	6.00938	5.07224	8.96867	16.3587	16.3631	2.08448	2.35191e-05	1.00041	up
MSTRG.34482	260.785	240.202	208.553	144.061	92.917	86.6181	0.456065	2.36172e-05	-1.18391	down
MSTRG.21605	21.0605	26.1897	22.6381	31.8847	45.6314	77.1116	2.2125	2.36671e-05	1.09106	up
MSTRG.36446	0.869262	1.47082	1.01454	2.81249	2.66079	2.14355	2.27055	2.37649e-05	1.10742	up
MSTRG.16113	20.016	3.19518	2.42557	0.365326	0.230414	0	0.0232377	2.43355e-05	-4.90217	down
MSTRG.22702	54.4058	60.0829	46.8953	71.072	135.395	160.371	2.27307	2.47303e-05	1.12698	up
MSTRG.6503	14.0363	24.0955	22.7721	43.4339	47.1055	59.6083	2.46532	2.50082e-05	1.24803	up
MSTRG.26599	1502.84	1276.34	1192.38	573.94	817.929	604.285	0.502612	2.53708e-05	-1.04792	down
MSTRG.2997	218.118	133.652	89.5161	18.9284	68.3552	49.7494	0.310531	2.57331e-05	-1.74606	down
MSTRG.1445	32.7803	33.3317	33.7737	21.8689	14.7252	12.6565	0.49307	2.60241e-05	-1.07064	down
MSTRG.21005	0	0	0	4.69551	1.90382	3.57999	#DIV/0!	2.63897e-05	4.15328	up
MSTRG.1433	1.1311	1.52212	1.34128	1.67437	4.88991	8.71534	3.82516	2.64119e-05	1.85968	up
MSTRG.25394	7.42325	9.56825	6.73457	10.1959	19.8644	30.1598	2.53814	2.66101e-05	1.2853	up
MSTRG.28355	7.87401	4.09824	4.24575	1.76406	2.43383	0.909382	0.314913	2.71246e-05	-1.70274	down
MSTRG.15993	1.73376	0.304223	0.633451	0.106008	0	0	0.0396819	2.76255e-05	-3.62621	down
MSTRG.23876	3.97594	3.54972	1.2603	0.133206	0.441074	0.387774	0.109499	2.76426e-05	-3.0287	down
MSTRG.14974	2.27542	1.1978	0.762073	1.46083	9.87166	13.6184	5.89118	2.77946e-05	2.44575	up
MSTRG.25164	0.51413	0.773265	1.02867	2.24539	3.35636	5.78483	4.91636	2.79805e-05	2.20077	up
MSTRG.24094	0.0406705	0.122339	0	0.547078	0.846933	0.796297	13.4367	2.84706e-05	2.89505	up
MSTRG.7011	3.60902	5.40183	6.17894	2.04676	2.1179	1.39648	0.36611	2.85098e-05	-1.48118	down
MSTRG.13592	2.17893	3.16486	3.72008	4.03414	10.6486	8.86218	2.59767	2.85845e-05	1.31834	up
MSTRG.14206	0.213321	0.0356489	0.259798	0.956493	4.48338	5.50559	21.5137	2.86456e-05	4.11177	up
MSTRG.12317	11.391	10.3139	6.9474	4.00835	2.53508	3.15892	0.338624	2.89145e-05	-1.61051	down
MSTRG.20860	6.74689	10.3408	6.16264	14.2616	22.1899	52.282	3.81644	2.92412e-05	1.86845	up
MSTRG.23532	0.289217	0.212661	0.11741	0.471562	5.77735	1.23548	12.0855	2.95127e-05	3.39305	up
MSTRG.22564	2.70598	2.66876	5.5646	1.89863	0.97509	0.829061	0.338483	2.95262e-05	-1.58126	down
MSTRG.6434	23.9705	26.5645	21.6754	25.8812	85.1663	80.055	2.64647	2.97638e-05	1.34449	up
MSTRG.25880	3.23526	4.41007	6.25787	7.96427	12.9411	13.3237	2.46195	2.98307e-05	1.24747	up
MSTRG.6552	1.75121	1.05354	3.30576	2.56978	10.5351	12.1564	4.13407	3.06224e-05	1.96885	up
MSTRG.34744	122.415	110.023	109.075	54.5755	59.6427	47.3654	0.47314	3.0665e-05	-1.13259	down
MSTRG.13416	2.41276	2.44123	2.37746	3.24552	7.13058	6.53942	2.33916	3.0684e-05	1.16392	up
MSTRG.14110	15.9688	23.5629	20.9661	29.304	54.4813	47.7694	2.17454	3.07311e-05	1.06334	up
MSTRG.27091	1.03384	0.618754	0.302571	0.029401	0.259608	0.156913	0.228074	3.08038e-05	-2.12851	down
MSTRG.17793	2.27903	2.3092	2.57105	3.69636	7.60455	5.78586	2.38666	3.11241e-05	1.19265	up
MSTRG.20905	3.11566	7.06478	9.2382	21.8516	18.3053	21.8383	3.19256	3.12141e-05	1.62507	up
MSTRG.1565	0	0	0	0.752547	2.84782	2.19073	#DIV/0!	3.18479e-05	4.38019	up
MSTRG.8336	4.60443	3.99746	1.77802	1.02998	0.454733	1.0994	0.248954	3.19428e-05	-1.98355	down
MSTRG.36454	865.387	947.479	687.991	216.757	386.372	346.474	0.379711	3.19685e-05	-1.45534	down
MSTRG.36741	1.81384	2.05338	1.58551	3.184	4.11225	6.86056	2.59629	3.2317e-05	1.31571	up
MSTRG.1328	19.7455	8.99191	4.85409	0.298406	2.42317	2.47938	0.154829	3.28115e-05	-2.73469	down
MSTRG.4245	2.96623	5.92919	6.47918	9.80537	13.3502	18.8365	2.73126	3.29369e-05	1.39547	up
MSTRG.7840	127.962	63.9365	29.3906	11.9004	18.976	21.7567	0.237847	3.37838e-05	-2.12715	down
MSTRG.7106	38.3191	21.9909	15.5559	7.14387	12.9443	10.3982	0.401846	3.39337e-05	-1.36862	down
MSTRG.15606	557.139	463.454	476.565	262.744	253.07	239.81	0.504706	3.43008e-05	-1.03845	down
MSTRG.18236	3.48436	2.67603	3.16006	0.906572	0.514604	0.0659778	0.159558	3.48482e-05	-2.56696	down
MSTRG.11066	3.56863	1.7891	0.845082	0	0.114682	0	0.0184887	3.5609e-05	-3.99346	down
MSTRG.11052	1.24772	1.2766	2.57396	0.591633	0.147295	0.203956	0.184942	3.57795e-05	-2.39289	down
MSTRG.19445	0.748151	3.0185	2.29958	5.79427	9.87125	12.73	4.68092	3.65441e-05	2.15952	up
MSTRG.1327	10.7317	5.33088	2.80581	0.264875	1.82246	1.55967	0.193287	3.71638e-05	-2.40997	down
MSTRG.28520	25.8478	26.2164	25.736	15.9866	11.1879	6.10951	0.427814	3.72674e-05	-1.27689	down
MSTRG.35574	0.06112	0.827334	0.0744364	5.41874	0.989938	7.53366	14.4797	3.72767e-05	3.65486	up
MSTRG.3691	30.4418	23.6403	27.9176	44.0217	71.3818	107.132	2.71386	3.74324e-05	1.38713	up
MSTRG.25228	3.20721	3.90942	4.90162	1.07662	1.23681	1.5111	0.318227	3.83633e-05	-1.63859	down
MSTRG.17729	1.22963	1.39457	1.07791	0.429066	0.427865	0.385405	0.335575	3.84662e-05	-1.62327	down
MSTRG.34421	72.7884	66.3533	59.2165	40.4321	23.1758	21.6363	0.429749	3.86464e-05	-1.26851	down
MSTRG.29213	0.716473	0.7405	0.590665	0.0943542	0.267795	0.245244	0.296631	3.88073e-05	-1.74	down
MSTRG.36076	8.52014	7.48865	9.26	0.494571	3.36884	1.0798	0.195625	3.95972e-05	-2.39566	down
MSTRG.27696	0.0418437	0.713252	0.305762	2.8143	2.13	2.71848	7.22319	3.98209e-05	2.64502	up
MSTRG.32669	0	0.0199699	0.0727671	0.14613	0.783407	0.673547	17.2864	4.02329e-05	3.41133	up
MSTRG.10183	2.12847	2.33146	1.67731	0.459322	0.413855	1.0506	0.313459	4.05987e-05	-1.68101	down
MSTRG.26893	8.12078	5.46982	1.50994	0.985478	1.14747	0.993051	0.207013	4.07641e-05	-2.26586	down
MSTRG.24972	2.20032	2.94163	2.0346	0.0498275	0.424259	0.834051	0.18228	4.08741e-05	-2.3614	down
MSTRG.32900	2.09774	3.54139	2.68513	3.11494	9.18749	16.8975	3.50781	4.10286e-05	1.74653	up
MSTRG.33753	16.832	16.8477	12.7819	4.57404	8.32798	6.32157	0.413752	4.1247e-05	-1.33108	down
MSTRG.17654	1.33303	2.1318	2.54821	3.66258	3.91402	5.15836	2.11789	4.19978e-05	1.03217	up
MSTRG.20424	2.46354	2.74126	3.09174	1.63487	1.07747	1.16307	0.467111	4.21407e-05	-1.14121	down
MSTRG.32467	2.9155	2.49201	2.70669	1.60729	1.18883	1.33988	0.509723	4.2198e-05	-1.01323	down
MSTRG.35673	9.24844	12.2943	14.1989	28.6103	40.6158	36.6305	2.96171	4.23842e-05	1.5115	up
MSTRG.8757	1.34313	1.03891	0.794514	2.20559	5.54954	5.05458	4.03258	4.24648e-05	1.91002	up
MSTRG.8976	8.02106	5.54045	3.93847	0.840741	2.53347	2.83272	0.354683	4.30592e-05	-1.53514	down
MSTRG.11190	4.35174	1.34259	0.733829	0	0.387273	0.059583	0.0695153	4.33393e-05	-3.40563	down
MSTRG.5943	0.0344829	0.172877	0.797921	1.22287	2.71275	5.92289	9.80672	4.33655e-05	3.14662	up
MSTRG.30355	36.921	53.0558	47.0072	79.9107	93.8464	116.947	2.12218	4.34384e-05	1.03116	up
MSTRG.36655	1.42983	3.74602	56.678	0.45122	0.853765	0.143669	0.0234206	4.35608e-05	-5.383	down
MSTRG.34889	2.68767	2.39386	1.95002	5.17473	5.88797	9.09698	2.86703	4.36602e-05	1.45967	up
MSTRG.28152	8.00971	5.34003	3.73129	2.94152	2.15794	2.60647	0.45114	4.37407e-05	-1.19957	down
MSTRG.17639	1.21438	1.32468	1.62523	2.65997	3.02598	4.06173	2.34078	4.51456e-05	1.17275	up
MSTRG.15174	1.90084	3.49141	4.65045	11.4372	12.0074	8.06916	3.13797	4.53898e-05	1.59522	up
MSTRG.302	5.8714	1.96239	0.560833	0.140783	0.133189	0.102458	0.0448417	4.56732e-05	-3.62302	down
MSTRG.19805	1.70062	1.33507	1.07571	0.548118	0.396541	0.680485	0.395278	4.56812e-05	-1.3629	down
MSTRG.23212	0.938073	1.07824	2.39637	6.07141	4.44692	3.25796	3.12198	4.591e-05	1.58809	up
MSTRG.10019	14.0444	3.99041	1.79121	0.634781	1.76826	1.36026	0.189817	4.66355e-05	-2.42707	down
MSTRG.34716	3.53347	2.36197	0.754968	0.075806	0.215151	0.110339	0.0603417	4.70987e-05	-3.5758	down
MSTRG.26736	12.0129	19.8211	18.3004	34.0459	35.68	37.3019	2.13482	4.71985e-05	1.03997	up
MSTRG.25859	3.36678	1.43652	4.01307	0.481789	0.248619	0.924395	0.187697	4.79721e-05	-2.3548	down
MSTRG.18913	0.500201	0	0	0.611676	6.7513	6.8258	28.3662	4.87371e-05	3.75398	up
MSTRG.33200	0.119663	0.419944	2.52606	0.0975542	0	0	0.0318215	4.8991e-05	-4.33848	down
MSTRG.9706	1.82609	2.11466	1.37822	0.125806	0.5951	0.4349	0.217299	4.90174e-05	-2.17673	down
MSTRG.37779	1.79239	1.79719	1.06607	0.101946	0	0.370967	0.101578	4.93523e-05	-2.97326	down
MSTRG.20056	0.130032	0.564985	0.422301	2.12015	1.30377	2.97025	5.72278	4.9778e-05	2.33631	up
MSTRG.201	31.809	32.1699	24.6137	40.4216	61.4108	100.924	2.28863	4.98813e-05	1.13857	up
MSTRG.30437	0	0	0.16109	0.970501	5.81498	6.70988	83.7751	4.98915e-05	4.55372	up
MSTRG.37444	0.164217	0.205822	0.149996	0.577341	0.522453	4.38441	10.5458	5.043e-05	3.19536	up
MSTRG.19983	1.65956	3.23559	1.79657	0.338236	0.213328	0.0820529	0.0946867	5.0929e-05	-3.00635	down
MSTRG.24679	1.65781	1.35058	2.27137	5.06817	7.79156	5.53271	3.48357	5.13735e-05	1.69526	up
MSTRG.35294	5.71583	4.67635	4.655	1.32932	1.78501	1.81006	0.327263	5.1624e-05	-1.64019	down
MSTRG.31895	9.9733	9.81438	12.4684	17.372	27.208	38.6348	2.57982	5.1721e-05	1.31462	up
MSTRG.8334	9.75846	7.93349	3.53325	0.8063	0.915372	1.99513	0.175113	5.20103e-05	-2.42024	down
MSTRG.3583	325.282	209.675	123.77	77.0734	107.468	93.2382	0.421691	5.27161e-05	-1.30311	down
MSTRG.29452	1.71211	1.8167	0.769271	3.13034	4.01917	5.72502	2.99541	5.40266e-05	1.50915	up
MSTRG.8102	0.261759	0.393692	0.278941	0.720214	1.02205	1.74717	3.73445	5.46566e-05	1.75133	up
MSTRG.1262	56.497	64.1613	58.3908	100.879	150.029	126.324	2.10686	5.49152e-05	1.0188	up
MSTRG.25769	13.3658	1.85258	1.96292	1.05759	1.0915	0.699711	0.165808	5.4962e-05	-2.598	down
MSTRG.17048	2.43298	2.24171	2.96306	4.69598	8.62673	4.29542	2.30672	5.54849e-05	1.14689	up
MSTRG.21376	0	0	0.158205	0.476559	1.65313	7.7458	62.422	5.55707e-05	4.16682	up
MSTRG.14407	1.08624	1.24799	0.661451	0.0276733	0.104723	0.322238	0.151763	5.55943e-05	-2.54554	down
MSTRG.3286	8.59627	7.71709	4.82654	9.85651	19.3364	20.6339	2.357	5.74991e-05	1.17513	up
MSTRG.2998	132.479	89.7267	64.8355	18.9521	55.4104	21.5074	0.333994	5.82826e-05	-1.64232	down
MSTRG.4131	5.23986	3.79944	2.18124	1.19464	1.1302	1.64664	0.353948	5.83613e-05	-1.54063	down
MSTRG.37370	16.6951	13.8074	12.7205	8.50145	6.72819	6.08301	0.493086	5.95827e-05	-1.07161	down
MSTRG.28367	2.09567	1.03767	0.693206	0.284746	0.0299319	0.0230256	0.0882527	5.95858e-05	-3.30369	down
MSTRG.7266	2.02744	1.92397	2.68962	3.98454	4.69109	6.95962	2.35434	6.003e-05	1.18169	up
MSTRG.16251	45.8497	85.1957	117.359	273.922	207.023	298.243	3.13677	6.0682e-05	1.60184	up
MSTRG.35844	1.89206	1.1172	1.97145	0.565578	0.802609	0.52387	0.379876	6.15254e-05	-1.41825	down
MSTRG.26178	58.147	59.5441	65.148	34.781	32.3608	25.1584	0.504817	6.23332e-05	-1.0376	down
MSTRG.17556	8.66124	10.1672	8.49009	1.29165	0.244395	3.00808	0.166338	6.25423e-05	-2.42866	down
MSTRG.23827	214.211	312.455	260.146	683.684	507.729	472.387	2.11461	6.27887e-05	1.08039	up
MSTRG.8726	12.2078	9.94543	9.98911	4.09865	3.56233	6.35378	0.436022	6.27999e-05	-1.23958	down
MSTRG.1553	0.258943	0.587007	0.543881	1.41346	1.01594	1.24577	2.64432	6.34521e-05	1.34507	up
MSTRG.37656	5.91603	6.89383	6.62078	13.2632	12.8253	15.2734	2.12869	6.36809e-05	1.03484	up
MSTRG.22447	16.1982	4.84825	6.87021	1.57676	1.11879	2.00817	0.168492	6.38244e-05	-2.54804	down
MSTRG.24390	52.2503	14.9372	12.0655	5.29466	1.52819	0.0653102	0.0869136	6.40754e-05	-3.53412	down
MSTRG.24048	4.98872	1.52607	1.13274	0.585925	0.293464	0.301002	0.154349	6.41184e-05	-2.66548	down
MSTRG.2969	0	0	0	1.00645	0.95216	3.75387	#DIV/0!	6.42658e-05	4.17007	up
MSTRG.13390	1.44412	0.583519	0.70875	0.158145	0.199487	0.191823	0.200796	6.45024e-05	-2.23066	down
MSTRG.239	4.02473	1.76555	6.12702	11.3814	75.0816	51.4894	11.5758	6.51477e-05	3.4409	up
MSTRG.26583	1.39741	2.16543	0.842341	1.65706	6.0911	10.213	4.07727	6.53231e-05	1.95266	up
MSTRG.14356	1.73081	1.32225	3.11167	7.65985	17.4493	9.24214	5.57223	6.60337e-05	2.38383	up
MSTRG.8603	5.61515	3.8786	4.29309	7.93468	10.9352	9.88352	2.08557	6.61327e-05	1.00124	up
MSTRG.1563	1.57326	1.26762	0.650081	0.240485	0.130008	0.0250026	0.113291	6.67112e-05	-2.97831	down
MSTRG.3017	3.39436	3.92708	5.08788	5.21515	14.1974	19.9842	3.17477	6.71423e-05	1.60041	up
MSTRG.15732	3.59156	4.47323	3.13834	5.16008	9.83804	8.95841	2.13838	6.74135e-05	1.03404	up
MSTRG.31163	1.431	1.23849	0.99063	0.294722	0.296252	0.509415	0.300643	6.75653e-05	-1.7313	down
MSTRG.16801	2.95451	1.22201	0.404799	0.0451619	0.384534	0.175294	0.132056	6.85462e-05	-2.90628	down
MSTRG.21663	0	0	0.133163	2.40674	1.01197	1.84887	39.5575	6.86252e-05	3.53412	up
MSTRG.33061	0	0	0	1.26104	5.9651	6.97489	#DIV/0!	6.95027e-05	4.44479	up
MSTRG.1642	3.76593	3.70611	4.58643	7.07838	10.8517	10.0546	2.32075	6.97255e-05	1.15937	up
MSTRG.33450	0.126321	0	0.128202	0.823854	0.389708	0.562104	6.97646	6.97864e-05	2.4912	up
MSTRG.23125	3.31329	3.74581	4.36014	2.12102	1.46637	1.36551	0.433733	7.02803e-05	-1.24727	down
MSTRG.27096	4.14959	1.17354	2.20288	0.130112	0.246188	0.189384	0.0751639	7.04526e-05	-3.16118	down
MSTRG.5216	9.80606	9.61225	9.35796	4.56391	3.04782	3.1044	0.372395	7.19891e-05	-1.47083	down
MSTRG.22500	320.817	286.462	270.886	150.981	160.947	142.2	0.517134	7.21615e-05	-1.00479	down
MSTRG.30408	3.20452	1.57443	1.79524	40.5581	36.2478	35.1135	11.8618	7.28926e-05	4.0895	up
MSTRG.37048	2.48005	3.03931	2.24593	4.45841	6.27785	7.73448	2.37863	7.36346e-05	1.18736	up
MSTRG.280	4.14248	1.32744	1.24825	0.104447	0.44466	0.72213	0.189224	7.42301e-05	-2.30701	down
MSTRG.32649	5.25175	4.85284	6.57154	3.60145	2.64474	2.23613	0.50865	7.47989e-05	-1.02211	down
MSTRG.1880	8.56112	7.52314	7.19302	7.81063	29.9135	25.7851	2.72838	7.58156e-05	1.38726	up
MSTRG.7798	0.116773	0.448831	0.0948099	2.21336	0.675476	2.97915	8.88531	7.683e-05	2.97075	up
MSTRG.10961	2.08217	2.87067	1.83847	5.53801	8.73216	8.10714	3.29499	7.68577e-05	1.63575	up
MSTRG.5944	16.055	11.7407	22.2727	4.4285	7.40169	4.40468	0.324254	7.69578e-05	-1.66388	down
MSTRG.21662	0.777097	1.16877	0.835064	1.31363	2.11535	3.39692	2.45453	7.79671e-05	1.2268	up
MSTRG.27555	29.4171	30.8809	29.4995	16.3857	11.9245	10.0538	0.427228	7.93347e-05	-1.27762	down
MSTRG.15680	4.07976	4.93706	3.99775	2.00706	0.813773	0.87641	0.284085	7.95435e-05	-1.83716	down
MSTRG.29667	6.28562	2.85713	3.67444	1.46042	2.01188	1.24932	0.368382	8.05982e-05	-1.48419	down
MSTRG.22409	5.0671	1.09584	0.72601	0.121497	0	0.265267	0.0561427	8.06757e-05	-3.36328	down
MSTRG.14535	8.19894	6.87713	6.48082	2.84396	3.64822	3.7887	0.476919	8.1278e-05	-1.11015	down
MSTRG.9920	4.72376	6.31525	3.81422	6.36897	13.8725	15.0758	2.37775	8.20751e-05	1.18633	up
MSTRG.29520	10.118	2.61262	0.947878	0.413809	0.822126	0.36139	0.116777	8.3214e-05	-3.07829	down
MSTRG.18773	4.38071	4.0113	1.30072	3.98454	16.2303	22.9893	4.45738	8.33581e-05	2.08497	up
MSTRG.1133	1.86005	1.59306	1.60459	0.379097	0.403481	0.517306	0.257011	8.34592e-05	-1.90446	down
MSTRG.15528	0.101086	0.152036	0.184665	1.42156	2.10504	1.39442	11.2407	8.35337e-05	3.03664	up
MSTRG.11896	2.67597	0.967694	2.29732	0.482805	0	0.156165	0.107553	8.41479e-05	-3.01996	down
MSTRG.25359	2.76492	0.421878	1.46405	0.147005	0.34769	0.160479	0.140872	8.45688e-05	-2.57291	down
MSTRG.37139	0.723683	1.02797	0.984178	2.21241	1.9954	1.89995	2.23251	8.46621e-05	1.09524	up
MSTRG.14941	27.7404	46.9081	46.0955	77.7794	95.2212	109.98	2.34364	8.48163e-05	1.17481	up
MSTRG.11562	4.01968	8.93713	8.01721	18.451	15.9057	13.2207	2.2684	8.49241e-05	1.12145	up
MSTRG.31032	3.51805	2.87535	3.38443	5.67587	7.25084	15.5495	2.91232	8.49497e-05	1.48551	up
MSTRG.37822	2.28359	1.03685	0.892058	0.158067	0.249235	0.421801	0.19682	8.63171e-05	-2.19377	down
MSTRG.17476	5.77657	11.342	8.79979	16.7267	17.0314	24.6989	2.25543	8.6323e-05	1.11796	up
MSTRG.37709	1.47588	0.972468	1.02711	0.0515657	0.0975687	0.262697	0.118497	8.63442e-05	-2.72061	down
MSTRG.14186	4.73113	5.68364	6.63164	10.5886	12.7025	14.6574	2.22619	8.9669e-05	1.0998	up
MSTRG.5680	16.5148	13.5205	7.73416	4.08071	5.02273	7.09122	0.428776	9.0847e-05	-1.27441	down
MSTRG.3245	3.105	4.37293	3.63717	6.69545	10.1459	17.5715	3.09604	9.1325e-05	1.57021	up
MSTRG.20928	0	0	0	1.72592	8.57233	0	#DIV/0!	9.16507e-05	4.75354	up
MSTRG.24245	9.54223	3.77838	7.40206	8.69588	27.5634	20.879	2.75729	9.19552e-05	1.40272	up
MSTRG.233	34.3218	32.7581	27.6824	14.2542	10.9381	17.6931	0.452559	9.19679e-05	-1.19309	down
MSTRG.16930	5.33728	5.0778	7.70946	15.7553	13.0674	14.4709	2.38867	9.25259e-05	1.20632	up
MSTRG.22413	4.07976	2.35526	0.451694	0.302362	0	0	0.0439052	9.52075e-05	-3.50047	down
MSTRG.2555	0.826071	0.894551	0.523146	0	0	0.0882209	0.0393182	9.5804e-05	-3.57333	down
MSTRG.28414	3.25662	4.55997	8.34611	13.6795	12.8812	11.6722	2.3655	9.58708e-05	1.1958	up
MSTRG.29217	0.448384	0.230869	0.24352	0.0296384	0.0700995	0.10785	0.224961	9.62318e-05	-2.07978	down
MSTRG.9897	49.128	42.3492	42.3157	26.3641	24.4149	18.1732	0.515365	9.62328e-05	-1.00872	down
MSTRG.37807	74.1964	53.6651	65.7103	33.1936	34.8367	17.569	0.44221	9.63093e-05	-1.229	down
MSTRG.30427	10.6015	7.42953	3.05428	2.09099	2.76949	3.17035	0.380873	9.70484e-05	-1.44023	down
MSTRG.31902	8.27328	7.46593	3.30486	0.809366	1.72285	2.32668	0.25514	9.74777e-05	-2.00146	down
MSTRG.13915	125.077	90.5143	56.4385	3.45385	21.4402	32.1162	0.209573	9.75175e-05	-2.31246	down
MSTRG.25346	118.641	172.18	287.262	540.91	426.274	333.125	2.24935	9.95473e-05	1.12322	up
MSTRG.7849	241.543	149.724	119.991	47.2971	107.919	93.2307	0.485951	0.000101562	-1.09897	down
MSTRG.20025	3.5397	2.24434	2.40903	4.2649	5.78129	8.57041	2.27224	0.000104193	1.12075	up
MSTRG.24742	71.8966	63.8038	38.6648	14.7457	21.1403	24.2897	0.345113	0.00010495	-1.5918	down
MSTRG.28521	0.914781	0.131034	0.795777	0.159807	9.37363	8.02492	9.53434	0.000106371	2.94969	up
MSTRG.28333	0.0456636	0.0457862	0.139031	0.530483	0.713183	1.17853	10.5093	0.00010647	3.02243	up
MSTRG.1925	381.164	396.434	369.434	225.876	192.406	171.265	0.513976	0.000106801	-1.01261	down
MSTRG.24131	17.1663	3.42976	4.08869	1.78161	0.439698	0	0.089987	0.000106818	-3.42411	down
MSTRG.35068	0.901605	0.210939	0.366013	0	0	0.0534931	0.0361792	0.000107055	-3.37017	down
MSTRG.10250	2.77842	2.14815	1.58996	3.19295	12.9349	13.9722	4.61903	0.000107936	2.12899	up
MSTRG.32369	14.558	10.3592	11.4386	16.1992	57.4988	41.8113	3.17719	0.000107942	1.60816	up
MSTRG.9487	26.9247	48.4482	49.7243	56.3627	112.422	122.989	2.33238	0.000109386	1.16621	up
MSTRG.27097	3.36258	1.93867	3.51505	0.753862	1.39398	0.573578	0.30868	0.000109813	-1.72163	down
MSTRG.2458	5.06596	2.49814	1.11257	0	0.864712	0.443462	0.150769	0.000110301	-2.56065	down
MSTRG.34570	18.8392	18.7793	18.9185	5.38894	8.79452	7.84384	0.389609	0.000110539	-1.39775	down
MSTRG.20683	0	0	0	0.228068	0.791143	3.8729	#DIV/0!	0.000110619	4.63868	up
MSTRG.2941	20.5385	27.0608	27.503	51.2585	55.589	52.4661	2.12129	0.000112473	1.03155	up
MSTRG.22612	1.85317	2.49888	2.10127	4.92305	5.47072	7.62068	2.7915	0.000112619	1.40276	up
MSTRG.9954	44.2375	25.0885	17.0999	2.69656	15.2026	8.17033	0.301639	0.000113427	-1.78663	down
MSTRG.5242	17.9068	12.1385	8.06988	2.18695	2.5995	6.14195	0.28672	0.000113733	-1.84622	down
MSTRG.35796	5.22956	2.84028	5.1179	5.86211	13.0005	15.3475	2.59409	0.000113779	1.32084	up
MSTRG.1625	0.255684	0	0	0.500266	0.946565	4.73304	24.1699	0.000114286	3.85154	up
MSTRG.8220	0	0.0419964	0	0.102437	0.629924	2.57199	78.6819	0.000115532	4.23296	up
MSTRG.25673	72.2429	64.0542	52.1141	28.5217	23.8511	43.1014	0.506733	0.00011611	-1.03253	down
MSTRG.12994	3.95613	4.18064	3.14119	0.8063	1.83972	1.79493	0.393772	0.000116237	-1.38566	down
MSTRG.14119	0.105968	0	0.0430184	0.259168	1.3894	1.19456	19.0832	0.000116696	3.4406	up
MSTRG.7791	1.52872	2.41845	2.19277	5.48359	8.05684	5.71411	3.13596	0.000117048	1.57602	up
MSTRG.1278	1.02696	1.20134	0.312677	0	0.0495039	0.0761632	0.0494563	0.000117401	-3.37323	down
MSTRG.19941	5.25714	4.9784	1.60063	0.357153	0.844722	0.389889	0.134483	0.00011742	-2.65483	down
MSTRG.19738	269.821	227.778	266.123	442.432	658.996	739.151	2.41001	0.000117928	1.2161	up
MSTRG.15724	6.65152	5.56507	4.9769	1.98474	2.93388	3.5982	0.495351	0.000118174	-1.0607	down
MSTRG.12211	9.29726	0.39169	0.475752	0	0	0	0	0.000118923	-5.41693	down
MSTRG.28541	1.50637	1.92998	0.611524	0	0	0.0744788	0.0183995	0.000119023	-3.67137	down
MSTRG.11499	0	0.061284	0	0.298965	1.13136	1.41426	46.4164	0.000120597	3.51113	up
MSTRG.26093	3.4302	3.85008	5.05047	0.688675	2.07305	1.54916	0.349604	0.000122007	-1.52519	down
MSTRG.23887	1.58991	0.411401	0.37477	0.0313587	0.089002	0.0684661	0.0794698	0.000123201	-3.22704	down
MSTRG.35653	16.2933	9.92627	8.2889	2.77428	2.14744	4.58874	0.275598	0.000125966	-1.82536	down
MSTRG.13579	22.0413	31.2961	45.0833	64.305	83.1859	82.0304	2.33204	0.000126693	1.17118	up
MSTRG.7946	11.3739	13.3327	9.36846	12.6992	30.2581	50.0249	2.72875	0.000126857	1.38696	up
MSTRG.26020	6.20889	12.7278	10.5527	16.3326	17.399	36.1258	2.3689	0.000127083	1.18968	up
MSTRG.15601	1.15887	2.6445	6.81343	0.781867	0.138693	0.0711276	0.0934074	0.000127218	-3.31674	down
MSTRG.2873	23.4198	23.8638	22.0006	25.3851	71.5506	59.9395	2.26423	0.000127441	1.12025	up
MSTRG.19548	16.6263	15.2937	17.8717	33.4146	106.127	65.0415	4.10878	0.000128348	1.97614	up
MSTRG.32947	1.81173	2.46409	1.55108	2.69808	6.20498	5.58745	2.48683	0.000130227	1.24506	up
MSTRG.14313	0.835413	1.67531	1.187	2.84808	2.29908	3.68365	2.38817	0.000130403	1.19412	up
MSTRG.19519	43.8853	40.7204	42.8291	24.7861	21.6617	18.0386	0.506035	0.000131596	-1.03375	down
MSTRG.3225	4.29802	2.00786	2.31981	0.955615	1.13009	0.956271	0.352665	0.000133126	-1.51408	down
MSTRG.24682	67.9909	92.997	82.5083	52.7203	33.3761	30.976	0.480798	0.000134474	-1.10758	down
MSTRG.4370	11.4801	14.0986	17.8017	21.9556	27.4635	43.283	2.13696	0.000134519	1.04524	up
MSTRG.27854	4.75972	3.81799	3.9749	0.831497	1.5733	0.242056	0.21086	0.000134761	-2.16884	down
MSTRG.26547	131.793	122.708	129.24	164.304	272.172	365.621	2.09021	0.000135342	1.00992	up
MSTRG.36205	1.94955	3.93202	3.5478	7.4261	6.45521	13.5013	2.90397	0.000136365	1.48113	up
MSTRG.14903	40.7544	46.4861	52.075	77.4304	144.628	100.372	2.31439	0.000137638	1.15497	up
MSTRG.5410	1.10539	0.583345	1.13366	0	0.0673067	0	0.0238474	0.000137754	-3.62875	down
MSTRG.17782	1.86261	1.41486	0.893623	0	0.261196	0.100464	0.0867062	0.000137901	-3.06071	down
MSTRG.22925	1.56253	1.62075	1.04991	0.461218	0.664901	0.431565	0.367969	0.000138269	-1.47493	down
MSTRG.23754	0.156538	0.313915	0.571929	4.59417	1.81099	3.62213	9.6196	0.00014135	2.74933	up
MSTRG.13719	0.461316	0.462554	0.374549	0.188042	6.22647	8.21109	11.2642	0.000141471	3.02527	up
MSTRG.25200	1.83463	3.27441	2.59184	4.21778	7.47116	5.55137	2.23875	0.000142249	1.0936	up
MSTRG.8913	3.06953	32.7257	7.76053	40.2444	73.8999	165.843	6.42826	0.000142984	2.61181	up
MSTRG.37526	0	0	0.147629	1.18587	0.560952	1.94184	24.9861	0.00014347	3.52581	up
MSTRG.32371	0.144098	0	0	0	5.16791	5.89912	76.8023	0.000143575	4.18653	up
MSTRG.29834	2.45169	1.30595	1.67954	0.421604	0.177273	0.375017	0.179117	0.000143892	-2.38519	down
MSTRG.19739	3.10329	2.32477	3.82286	1.00325	1.27927	1.55551	0.41488	0.000145143	-1.27969	down
MSTRG.21746	1.16725	1.14037	1.27576	2.15938	3.32405	2.34398	2.18436	0.000146012	1.05296	up
MSTRG.14978	0.152088	0.701482	0.28401	0.520751	2.09968	5.95553	7.53878	0.000146445	2.81619	up
MSTRG.31453	4.41414	6.45912	5.73678	9.84206	10.0871	14.6587	2.08235	0.000146557	1.00391	up
MSTRG.25341	20.0664	11.1995	10.7175	2.95643	1.846	0.172129	0.118489	0.000147327	-3.0963	down
MSTRG.27201	5.01187	2.53221	2.49378	0.584265	1.08294	1.08472	0.274155	0.000149426	-1.90833	down
MSTRG.29243	6.81872	3.33962	6.72865	0.833835	1.72942	1.01918	0.212142	0.00014944	-2.27961	down
MSTRG.26371	30.7138	25.5761	22.8134	13.6162	13.4293	10.2863	0.471937	0.000149654	-1.13633	down
MSTRG.3744	80.868	50.3427	65.7524	26.181	37.5572	28.529	0.468449	0.000151386	-1.14519	down
MSTRG.29468	487.918	524.022	469.621	253.076	259.119	211.695	0.488599	0.000152787	-1.08723	down
MSTRG.4382	2.35809	1.93452	2.40191	2.72633	6.69619	7.02082	2.45624	0.000153062	1.2321	up
MSTRG.28908	16.961	18.1583	22.0554	11.9818	9.14661	7.99838	0.509435	0.00015316	-1.02019	down
MSTRG.12422	1.05497	1.36632	1.55249	2.15013	2.94953	4.14674	2.32685	0.000153786	1.15722	up
MSTRG.33675	0.199621	1.00078	0.243113	0.732327	6.46639	6.39561	9.41749	0.000154926	2.70587	up
MSTRG.35323	10.28	4.24816	8.5198	2.85156	1.78584	2.07529	0.291249	0.0001564	-1.80964	down
MSTRG.33349	0	0.056631	0.0343924	0.517999	0.555401	1.15609	24.4936	0.000157369	3.63341	up
MSTRG.7429	4.07976	3.21954	2.00125	0.554331	1.74811	0.958139	0.350579	0.000161362	-1.55804	down
MSTRG.19142	17.1051	11.9264	7.8776	3.99887	4.57308	7.96327	0.447998	0.00016137	-1.20347	down
MSTRG.31568	8.23644	7.4675	9.45445	4.01337	3.61436	4.32506	0.475102	0.000163242	-1.11494	down
MSTRG.22800	81.9209	80.285	68.1243	38.0283	37.1322	40.2027	0.50086	0.000163643	-1.0507	down
MSTRG.30939	0.32355	0.506903	0.369415	0.778949	0.935789	1.40375	2.59902	0.000163938	1.30392	up
MSTRG.5608	1.24149	0.698846	0.742725	1.97096	2.34341	8.16061	4.64953	0.0001657	2.1393	up
MSTRG.10180	13.0404	8.48489	6.44117	1.25309	3.80507	1.19143	0.223468	0.000166272	-2.21614	down
MSTRG.3387	0.236973	0.409215	0.521089	1.17524	0.921464	1.54072	3.11616	0.000167672	1.57936	up
MSTRG.30788	0	0.278813	0	2.21024	4.18205	1.23735	27.3647	0.000167747	3.38567	up
MSTRG.14617	3.60573	2.86739	2.72565	0.152045	0.575376	0.885234	0.175312	0.000167938	-2.26251	down
MSTRG.5651	0.136205	0.341426	0.774108	1.23532	2.03535	2.62638	4.71109	0.000168271	2.16771	up
MSTRG.33845	0.318576	1.14995	1.16395	9.66143	8.10834	67.8182	32.5123	0.000170668	4.87105	up
MSTRG.7826	3.90587	4.11306	12.6198	33.1508	12.3594	26.9992	3.51327	0.000171198	1.77522	up
MSTRG.1574	139.579	137.319	77.9393	38.635	48.2412	27.7578	0.32306	0.000172291	-1.68794	down
MSTRG.14370	14.8026	2.90151	4.47304	0.476356	0.193141	0.346679	0.0458208	0.000172738	-4.2703	down
MSTRG.22891	15.5526	19.343	13.9873	6.03478	5.43246	6.92064	0.376162	0.000175112	-1.45995	down
MSTRG.10304	0	0	0.0955621	0.153526	0.508356	0.446927	11.603	0.000175385	3.02024	up
MSTRG.14379	1.99135	1.08078	2.40296	6.72458	7.82024	2.9754	3.19998	0.000175912	1.61955	up
MSTRG.24960	1.4963	1.22526	1.03264	0.335458	0.375066	0.577051	0.342969	0.000177692	-1.52406	down
MSTRG.30470	339.529	159.673	69.4592	1.49951	27.08	40.7903	0.121988	0.000178278	-3.09466	down
MSTRG.2630	2.57282	2.70871	1.72335	4.33727	8.35547	9.01168	3.09847	0.000179657	1.56385	up
MSTRG.5893	4.43431	9.38643	9.63318	20.9574	26.2511	20.0992	2.86979	0.000180204	1.46537	up
MSTRG.18472	0	0	0.219003	0.2199	6.65725	5.92137	58.4399	0.000181884	4.05469	up
MSTRG.11970	1.73549	2.26219	2.43065	4.0323	12.7495	6.44839	3.61372	0.000182178	1.77355	up
MSTRG.8596	0.647318	0.324528	0.179171	0.683638	1.19141	2.09487	3.44905	0.000183539	1.64764	up
MSTRG.17956	0	0.0968036	0.0587895	1.59382	0.698079	0.558488	18.3195	0.00018369	3.60058	up
MSTRG.15772	89.9084	77.5165	46.8071	28.5845	41.1394	32.6799	0.478004	0.000183868	-1.12305	down
MSTRG.2003	2.05729	1.71901	1.32236	2.93508	4.42961	3.83984	2.19754	0.000185845	1.06152	up
MSTRG.35658	2.07845	1.62814	0.474615	0	0.30057	0.0578044	0.0857108	0.00018609	-3.03534	down
MSTRG.34390	2.98937	0.786202	1.25335	0.0599277	0.510258	0.0872274	0.130726	0.000186127	-2.74483	down
MSTRG.775	271.372	295.206	259.131	604.268	523.195	482.828	1.95019	0.000186947	0.963616	up
MSTRG.12838	0.481556	0.635326	0.740809	1.30173	1.6127	1.78194	2.52806	0.000188751	1.26149	up
MSTRG.32270	20.1198	9.06685	5.54078	0.587447	3.2038	1.93645	0.164933	0.000189827	-2.64287	down
MSTRG.9998	4.56856	5.51251	6.74272	11.5048	23.9634	11.9219	2.81685	0.00019	1.43197	up
MSTRG.16374	116.664	310.768	433.844	1101.19	686.626	1122.17	3.37869	0.000190661	1.7104	up
MSTRG.14316	0.0989933	0	0	0.072633	1.3514	0.317162	17.589	0.000191186	3.37818	up
MSTRG.18117	2.29737	2.03774	1.77559	1.08052	0.255561	0.31455	0.270122	0.00019295	-1.88053	down
MSTRG.33654	6.89832	8.71392	9.32778	20.2141	15.9614	15.6637	2.07856	0.000196094	1.00373	up
MSTRG.29504	23.3802	23.2452	21.4156	24.7054	88.8904	60.9406	2.56516	0.000196436	1.29875	up
MSTRG.26817	1.99465	1.14634	1.74786	0.0297461	0.422125	0.389671	0.172135	0.000197952	-2.46951	down
MSTRG.29137	1.50763	1.96109	2.43159	5.28172	21.4958	4.17026	5.24512	0.000199016	2.30473	up
MSTRG.4625	8.55343	2.33217	2.0103	0.183503	1.73605	1.26871	0.247231	0.000199042	-1.98621	down
MSTRG.13351	8.74855	4.10365	4.34416	1.92844	3.17102	1.73762	0.39759	0.000202453	-1.37603	down
MSTRG.315	357.333	329.842	331.69	388.119	779.369	1058.87	2.18513	0.000203013	1.07303	up
MSTRG.28406	1.79345	0.68757	0.256964	0.064504	0	0	0.023559	0.000203227	-3.72961	down
MSTRG.1167	10.6012	8.59373	7.37084	3.15141	3.63644	5.69902	0.470036	0.000204349	-1.13558	down
MSTRG.5236	3.02361	11.1636	11.116	22.3575	25.6958	30.8826	3.11961	0.000204456	1.58558	up
MSTRG.9738	7.30158	14.0567	40.651	78.2165	146.692	77.7179	4.88034	0.000205266	2.23941	up
MSTRG.53	14.3967	7.21769	6.77427	3.60107	1.32488	2.62076	0.265835	0.000205771	-1.8939	down
MSTRG.8911	2.1305	21.0061	14.4629	27.4522	85.9022	73.0689	4.95812	0.000205983	2.24316	up
MSTRG.33914	5.07317	7.99938	8.83589	19.4785	16.2664	16.4577	2.38276	0.000206741	1.20067	up
MSTRG.34000	4.3335	2.56134	2.27772	3.09589	13.1141	8.70793	2.71657	0.000207228	1.3733	up
MSTRG.30070	10.5629	8.44674	7.1232	3.57619	3.13081	2.48611	0.351784	0.000209144	-1.55014	down
MSTRG.4824	1.76655	1.12326	1.13694	0.456637	0.581548	0.230073	0.314959	0.000210374	-1.69896	down
MSTRG.26694	7.43543	4.10335	4.7734	2.32599	1.80043	0.666857	0.293847	0.00021155	-1.79643	down
MSTRG.31822	13.5684	4.403	0.961428	0.120671	1.65535	0.483014	0.119319	0.000211937	-3.05103	down
MSTRG.36417	11.01	10.3546	9.29802	4.91374	3.99788	3.57608	0.407263	0.000212608	-1.34226	down
MSTRG.31080	6.91685	12.0026	9.16987	18.4773	19.0456	24.5321	2.2092	0.000212941	1.0866	up
MSTRG.9665	111.794	111.833	102.643	63.2491	53.23	41.9542	0.48559	0.00021321	-1.09466	down
MSTRG.30079	0.789814	1.93439	1.32457	0.221666	0.404441	0.391784	0.251407	0.000213268	-2.00228	down
MSTRG.11392	54.7878	42.0412	26.3331	21.857	19.6155	16.6802	0.472164	0.000213921	-1.13775	down
MSTRG.13534	0.101321	0.253983	0.246793	0.433656	1.17219	1.66819	5.43772	0.000214113	2.14845	up
MSTRG.29384	3.48451	3.98183	3.74583	1.82107	2.12822	1.0568	0.446487	0.000214712	-1.21685	down
MSTRG.15499	0.445354	0.893098	0.619868	2.33403	4.85789	3.34066	5.37837	0.000215554	2.25183	up
MSTRG.7167	2.92885	2.47648	2.6353	1.60369	0.986174	0.641917	0.401932	0.00021775	-1.35942	down
MSTRG.30242	31.947	25.9749	31.9567	17.2024	14.7271	12.5195	0.494545	0.000218322	-1.06521	down
MSTRG.30184	2.16275	1.53341	1.17922	0.841006	0.596733	0.289924	0.354365	0.000218576	-1.5445	down
MSTRG.4506	97.4175	105.511	87.5167	115.555	254.905	246.815	2.12527	0.000218981	1.02962	up
MSTRG.30297	14.1808	14.7939	11.5078	7.24156	4.94331	4.5556	0.413523	0.000220252	-1.32536	down
MSTRG.10683	0.61496	0.773785	0.998591	1.2681	1.96695	2.51111	2.40693	0.000220311	1.21066	up
MSTRG.35871	2.29405	1.39406	0.94822	0.765083	0.353866	0.197976	0.284044	0.000221117	-1.8491	down
MSTRG.12218	40.2887	49.8744	14.7029	1.25887	3.78944	3.37317	0.0803071	0.00022192	-3.68	down
MSTRG.16475	108.665	93.3073	85.803	49.0162	50.2861	45.7312	0.503981	0.000223298	-1.04171	down
MSTRG.30233	4.12304	3.03599	1.80455	0.827188	1.19249	0.344003	0.263698	0.000223329	-1.9516	down
MSTRG.3550	15.3153	6.19558	3.68941	0.470416	0.278152	0	0.0297048	0.000224694	-4.99581	down
MSTRG.14564	2.34941	0.696006	0.130058	0	0	0	0	0.000225378	-4.3431	down
MSTRG.14022	17.484	10.4259	18.7606	10.549	7.03945	6.16922	0.509051	0.000225931	-1.01767	down
MSTRG.1191	3.38978	1.1942	0.781034	0.224066	0	0.163069	0.0721593	0.00023018	-3.10496	down
MSTRG.37636	9.53419	7.43012	6.38054	3.17448	2.94865	1.5542	0.328866	0.000230966	-1.64689	down
MSTRG.26083	0.256551	0.546634	0.898283	1.17647	1.94778	2.45445	3.27876	0.000232235	1.64713	up
MSTRG.9875	0.454054	0.239617	1.13506	2.27942	2.29471	4.3812	4.89702	0.000233612	2.21817	up
MSTRG.15513	539.606	219.258	179.463	59.4836	101.204	139.038	0.319426	0.000234025	-1.70066	down
MSTRG.27806	1.49802	1.42694	2.09806	0.0915934	0.606572	0.0666592	0.152264	0.00023445	-2.46993	down
MSTRG.9803	120.843	185.328	200.562	333.636	714.445	858.44	3.76238	0.000234933	1.85678	up
MSTRG.1463	0	0	0.0521641	0.366644	0.346868	1.29605	38.5238	0.000235144	3.51782	up
MSTRG.29288	1.31208	2.30231	2.26376	0.401124	0.126496	0.097309	0.106314	0.000235559	-2.75912	down
MSTRG.30	3.09073	1.61149	0.903387	0	0	0.220051	0.0392555	0.000237136	-3.27108	down
MSTRG.8161	4.07208	2.46521	2.48899	1.20262	1.81329	0.382914	0.376547	0.000237523	-1.4631	down
MSTRG.26037	0.716927	0.682908	0.742157	1.81916	2.28089	1.48344	2.60668	0.000238465	1.30294	up
MSTRG.13482	1.3459	0.689751	1.34773	0.32917	0.0692034	0.292796	0.204283	0.000238754	-2.17634	down
MSTRG.32704	79.8355	69.2862	76.9538	54.3163	21.9378	26.3723	0.453947	0.000238976	-1.18546	down
MSTRG.23762	1.64707	1.91226	1.37248	0.106008	0.10029	0.231448	0.0887596	0.000240548	-2.88599	down
MSTRG.7181	11.6996	19.4275	17.9427	7.41842	2.00522	4.57255	0.285231	0.000240998	-1.84341	down
MSTRG.5894	2.64378	1.93556	2.55539	1.18029	0.922433	0.560207	0.373236	0.000241368	-1.44634	down
MSTRG.6953	0.907204	0.739081	1.9335	2.77346	2.52547	3.27998	2.39649	0.000241566	1.21376	up
MSTRG.17789	0.334464	0.260837	0.135778	0.908895	0.902864	2.41436	5.78067	0.000242807	2.29701	up
MSTRG.9825	647.503	607.566	486.509	225.502	345.822	304.453	0.502864	0.000243927	-1.04848	down
MSTRG.14385	1.65225	2.0262	1.51852	0.608395	0.653745	0.650494	0.368028	0.000244292	-1.48814	down
MSTRG.34504	2.17874	0.919825	0.558616	0.070113	0.198994	0.153079	0.11544	0.000244377	-2.71518	down
MSTRG.16662	0.126504	0	0	4.48621	0.146353	3.71528	65.9887	0.000244437	3.98636	up
MSTRG.4527	0.17407	0	0	2.76722	1.40967	4.64748	50.6944	0.000245863	3.62848	up
MSTRG.34966	0.890383	1.00437	0.40664	0.0680509	0	0	0.0295695	0.000247907	-3.43101	down
MSTRG.31281	3.48575	1.63833	1.65828	0.799236	0.693116	0.242359	0.255768	0.000248398	-1.95011	down
MSTRG.11728	4.54399	3.56848	5.921	9.79217	9.96248	12.8672	2.32458	0.000249976	1.1679	up
MSTRG.3198	1.4994	0.384596	0.679471	1.49243	5.08295	10.1788	6.53574	0.000249991	2.60509	up
MSTRG.13417	3.05301	1.89503	4.01327	0.770384	0.392448	0.733177	0.211577	0.000250696	-2.18869	down
MSTRG.10406	1.28681	0.508284	0.332429	1.5259	5.41349	4.61555	5.43118	0.000251339	2.3082	up
MSTRG.9552	18.6044	10.8353	7.6119	0.142861	2.56796	0.259926	0.0801784	0.000254071	-3.6715	down
MSTRG.27225	0	0.193393	0.0880865	0.324307	0.613629	5.53578	22.9989	0.000255082	4.13569	up
MSTRG.25746	12.4412	24.7143	25.2227	56.6256	54.4085	55.4557	2.66904	0.000256702	1.36364	up
MSTRG.13042	0.618146	0.867726	0.853199	3.32599	1.19189	2.09048	2.82521	0.00025732	1.4247	up
MSTRG.32240	3.08771	1.7415	1.52768	0.117995	0.223261	0.429368	0.121227	0.000260605	-2.6405	down
MSTRG.24969	1.01203	1.42065	1.47903	1.98012	6.79078	10.4478	4.91312	0.00026079	2.09061	up
MSTRG.16349	2.00033	1.43264	1.49152	0.399368	0.850111	0.399642	0.334881	0.000262251	-1.57384	down
MSTRG.21942	2.8536	3.25353	1.68161	1.04124	1.09157	0.983073	0.40005	0.000262298	-1.36369	down
MSTRG.7733	1.07864	0.745884	1.13245	0.272901	0.473333	0.264814	0.34192	0.000263221	-1.50378	down
MSTRG.35235	1.17721	0.904948	1.3859	0.287912	0.31778	0.314302	0.265277	0.000263343	-1.82274	down
MSTRG.23846	1.58743	1.86612	0.933311	0.267752	0.443293	0.146147	0.1954	0.000264805	-2.23235	down
MSTRG.15402	20.9154	10.1475	7.39517	1.6501	2.73192	4.50337	0.231041	0.000267712	-2.08894	down
MSTRG.22557	65.2158	91.8074	110.849	187.289	205.222	192.785	2.18498	0.000267997	1.07615	up
MSTRG.22668	2.53103	4.83005	4.04842	9.85583	5.08717	9.03088	2.10122	0.000270116	1.01863	up
MSTRG.10799	1.18385	0.637477	0.881087	1.34045	2.84065	2.28277	2.39188	0.000271171	1.18461	up
MSTRG.32464	1.68074	0.31883	0.331934	0	0	0.0404269	0.0173394	0.000271775	-3.745	down
MSTRG.27872	2.954	3.82883	5.35252	9.33919	20.5883	7.88686	3.11605	0.000271866	1.5678	up
MSTRG.20043	0	0.661125	1.60602	3.11001	5.77556	6.70632	6.87732	0.000275361	2.61102	up
MSTRG.27090	4.85447	2.22897	1.37758	0.268961	0.8815	1.14649	0.271474	0.000276388	-1.92428	down
MSTRG.2875	2.14901	4.08774	3.8681	7.94179	5.95955	8.07205	2.17454	0.000278851	1.06677	up
MSTRG.26233	3.52012	1.88243	2.08994	1.18377	1.52716	0.757088	0.462866	0.000278946	-1.16329	down
MSTRG.9127	1.24845	2.04535	3.50248	6.01131	4.46197	5.4165	2.33801	0.00027956	1.17889	up
MSTRG.24276	2.54874	3.6914	2.06936	0.577178	0.436837	0.756097	0.213022	0.000279609	-2.09813	down
MSTRG.21723	74.4252	55.4003	36.5275	17.5602	39.3468	20.5327	0.465515	0.000281202	-1.16338	down
MSTRG.23763	5.22209	1.5867	1.34906	0.064504	0.732297	0.985829	0.218517	0.000281751	-2.12225	down
MSTRG.28667	0	0	0	0.402348	0.140238	0.292818	#DIV/0!	0.000282249	3.95899	up
MSTRG.10134	4.15312	4.07373	2.36405	1.21447	1.14896	1.40614	0.355925	0.000285204	-1.5105	down
MSTRG.33741	26.1528	22.0294	22.115	12.2357	10.0446	7.53849	0.424182	0.000285455	-1.2865	down
MSTRG.11969	2.13583	1.16001	1.08382	2.82947	9.67786	4.43522	3.86847	0.000286579	1.81714	up
MSTRG.6465	4.31915	1.47082	1.29023	0.19931	0.0942799	0.725262	0.143902	0.000287542	-2.51794	down
MSTRG.17840	0	0.173381	0.175492	0.845814	1.40034	0.30778	7.32051	0.000289186	2.53563	up
MSTRG.6075	3.99966	3.33258	3.32743	5.20103	7.16893	16.8954	2.74542	0.000295387	1.39976	up
MSTRG.24870	30.4652	19.7515	28.1659	7.53921	15.9352	4.8177	0.360949	0.000297943	-1.52412	down
MSTRG.7562	1.5006	0.150463	0.365508	1.46802	6.07617	8.27999	7.84707	0.000298295	2.64679	up
MSTRG.17580	0.828561	1.01139	2.23753	0.440528	0	0	0.108039	0.000298503	-2.99734	down
MSTRG.11151	0.839025	1.85081	1.15807	0.478805	0	0.149341	0.163244	0.000298872	-2.40041	down
MSTRG.10753	2.93926	6.22177	7.65648	0.99842	3.11707	1.08993	0.309524	0.000304651	-1.70407	down
MSTRG.37721	1.08066	1.14608	0.582125	0.0254135	0.360641	0.240438	0.223041	0.000305207	-2.10412	down
MSTRG.8366	126.88	132.726	108.422	160.864	327.047	443.826	2.5317	0.000305213	1.28331	up
MSTRG.3256	2.37368	5.8179	5.07503	4.38627	22.091	44.2684	5.33261	0.000307672	2.35135	up
MSTRG.11216	4.82645	5.76271	4.41817	1.91235	2.0388	2.97426	0.461468	0.000309566	-1.16576	down
MSTRG.28282	0.0700764	0.140529	0.256032	0.257081	2.35108	3.18064	12.4053	0.000310742	3.09638	up
MSTRG.32778	8.76985	7.0468	5.62038	8.41899	18.3725	20.294	2.19645	0.000310758	1.07696	up
MSTRG.5677	517.81	423.944	363.662	177.705	259.362	215.721	0.500062	0.000312069	-1.05572	down
MSTRG.29363	2.34275	4.11886	4.41656	8.83005	9.20772	15.9371	3.12322	0.000313411	1.58506	up
MSTRG.16690	3.4422	5.69361	1.77478	0.768126	0.0872034	0.80499	0.152175	0.000314361	-2.70876	down
MSTRG.7998	4.43707	3.61785	3.32541	1.90802	0.789732	0.368847	0.269465	0.000314851	-1.92574	down
MSTRG.36146	3.06423	3.34197	3.69911	4.9633	11.1637	12.1043	2.79371	0.000316535	1.4214	up
MSTRG.2963	3.7551	3.38866	3.04882	9.69415	5.64757	6.31249	2.12451	0.00032026	1.02168	up
MSTRG.13679	9.83851	8.94551	8.20937	11.425	38.2178	22.8492	2.68555	0.000320653	1.36239	up
MSTRG.22467	3.97354	3.21616	4.83927	1.58067	1.77234	0.596486	0.328331	0.000321833	-1.63505	down
MSTRG.610	5.12137	3.70869	4.05417	4.59267	11.8828	11.9263	2.20438	0.000322178	1.08273	up
MSTRG.27431	2.29456	1.34869	2.11995	0.193512	0.732297	0.352082	0.221733	0.000322644	-2.0261	down
MSTRG.4593	191.983	78.1969	32.2106	15.1202	36.8781	17.7676	0.230714	0.000324485	-2.17682	down
MSTRG.24792	5.70879	10.7691	12.8446	16.654	37.976	47.8784	3.49589	0.000324894	1.74997	up
MSTRG.2752	89.4525	73.062	56.217	14.3009	34.2141	36.4273	0.38834	0.00032641	-1.41996	down
MSTRG.34055	12.1303	11.6662	9.59025	1.82949	3.485	0.269888	0.167263	0.000326457	-2.6357	down
MSTRG.22521	2.68982	2.69704	3.15886	1.64464	0.944672	0.983186	0.418045	0.00032743	-1.28277	down
MSTRG.37848	2.67952	0.696555	1.08777	0.303397	0.401845	0.0441607	0.167882	0.000327969	-2.44082	down
MSTRG.20503	3.27617	2.97506	2.86073	0.604725	0.572107	0.715166	0.207639	0.000328623	-2.20143	down
MSTRG.37916	1.3796	1.47352	1.78976	3.81423	4.7188	4.11045	2.7232	0.000333038	1.37685	up
MSTRG.30571	2.6195	2.20289	1.95529	0.309995	0.586549	1.05283	0.287616	0.000339188	-1.67484	down
MSTRG.30248	0.054499	0.273226	0.265491	0.266579	0.6305	3.92868	8.13489	0.000340624	2.81666	up
MSTRG.13975	12.858	6.60035	5.64613	1.34684	3.14103	3.35089	0.312245	0.000340634	-1.72286	down
MSTRG.6755	0.512434	0.513809	0.816104	2.16912	2.05212	2.10484	3.43371	0.000341647	1.67322	up
MSTRG.4229	225.13	215.832	240.279	185.326	743.631	965.81	2.78135	0.00034199	1.41992	up
MSTRG.11938	5.60492	4.34752	5.31275	2.32779	0.367038	0.117646	0.184241	0.000342561	-2.45822	down
MSTRG.5421	14.1317	12.8254	13.8605	4.67551	7.37603	5.31176	0.425387	0.00035159	-1.28644	down
MSTRG.28166	6.48846	5.88894	1.83929	0.684008	1.48836	2.24011	0.310373	0.000352839	-1.69668	down
MSTRG.17005	5.83027	15.4745	13.9226	38.0712	28.391	37.0672	2.93889	0.000352889	1.50037	up
MSTRG.35632	1.50937	0.589436	0.570815	0.0777156	0.404381	0.148468	0.2362	0.000356695	-2.10201	down
MSTRG.3351	7.74968	10.9584	8.22811	16.6451	24.7129	47.7481	3.30805	0.000357904	1.66018	up
MSTRG.17145	2.90341	0.304661	0.781207	0	0	0.0600915	0.0150632	0.00035848	-4.60286	down
MSTRG.35273	27.3371	8.25829	11.24	4.4287	2.4328	0.259926	0.152052	0.000361435	-2.74055	down
MSTRG.19266	17.7762	8.65486	7.63964	0.815167	3.48028	4.2897	0.25198	0.000361874	-2.037	down
MSTRG.13196	1.2918	0.728586	2.85151	0.296192	0	0	0.060796	0.000362055	-3.29054	down
MSTRG.1929	0.239931	0.180431	0.182628	1.02691	2.74107	0.320295	6.78	0.000363683	2.5115	up
MSTRG.12553	5.32729	4.8232	72.5721	1.84166	3.1986	2.10049	0.0863216	0.000364488	-3.55449	down
MSTRG.33115	0.991851	0.787322	0.402649	0	0.0956229	0	0.0438271	0.000365866	-3.42881	down
MSTRG.35279	17.5621	14.1788	15.7218	4.07207	7.38822	7.99749	0.409959	0.000367707	-1.33107	down
MSTRG.16518	265.181	213.317	199.831	111.199	123.948	107.774	0.505537	0.000368422	-1.03776	down
MSTRG.33009	4.69343	3.42598	7.17929	0.413237	0.390948	2.1052	0.190172	0.00037093	-2.37133	down
MSTRG.33853	1115.59	678.805	565.561	350.934	195.141	269.882	0.345751	0.000372025	-1.58217	down
MSTRG.10342	0.136418	0	0	0	2.84081	1.01173	28.2406	0.000375528	3.73835	up
MSTRG.1804	4.65345	3.02517	2.36657	0.375199	1.06489	1.77489	0.320051	0.000380579	-1.62616	down
MSTRG.11609	1.17615	1.29343	2.35653	4.47718	3.5334	4.01809	2.49242	0.000385007	1.26614	up
MSTRG.3637	74.5664	87.1704	107.546	24.1564	24.4939	7.13658	0.207169	0.000386676	-2.32062	down
MSTRG.8654	1.65902	0.469185	0.621686	1.56058	7.52967	2.42293	4.18677	0.000386781	1.94485	up
MSTRG.18518	1.03262	1.33121	1.34743	0.360785	0.0853313	0.196927	0.173268	0.000387248	-2.22691	down
MSTRG.11736	1.7327	0.267285	0.162324	1.05943	21.9731	17.7928	18.8804	0.000391225	4.04279	up
MSTRG.1577	15.4015	15.5196	14.1058	6.80421	7.92423	6.88117	0.479926	0.000391787	-1.11325	down
MSTRG.13820	64.7955	53.249	34.2951	2.72267	12.2937	22.2016	0.244309	0.000391918	-2.08845	down
MSTRG.7169	0.719837	0.678025	0.956368	1.12033	1.99363	2.93137	2.56786	0.000393434	1.29749	up
MSTRG.30923	1.71497	1.00309	0.957284	0	0.165338	0.0635944	0.0622887	0.00039487	-3.14309	down
MSTRG.22767	2.13022	1.22054	1.48248	0	0	0.361109	0.0747137	0.000395744	-2.86113	down
MSTRG.10303	0	0	0	0.141156	1.33542	1.13002	#DIV/0!	0.000397255	3.87032	up
MSTRG.22592	79.3747	42.4408	31.1639	19.4159	30.8049	27.8213	0.510148	0.000399328	-1.02737	down
MSTRG.30380	0	0.532125	0.323163	1.78468	0.972117	1.8105	5.34007	0.000400512	2.19391	up
MSTRG.29878	64.6777	122.801	101.02	42.361	32.0391	44.8451	0.41333	0.000401451	-1.27463	down
MSTRG.29787	0.762435	2.11702	1.78567	3.37081	6.85295	3.81026	3.00828	0.000402012	1.51187	up
MSTRG.31602	9.41033	8.69269	10.0397	4.70715	5.42864	3.80469	0.49535	0.000402325	-1.06514	down
MSTRG.28183	4.00421	2.462	1.97825	0.32336	1.04886	0.806854	0.258048	0.000402594	-1.94945	down
MSTRG.3221	4.09775	2.5807	3.87695	2.36054	1.21456	1.02474	0.435781	0.000402786	-1.23837	down
MSTRG.24204	1.78839	2.28224	1.91403	0.795255	0.18809	0.192921	0.196547	0.000403121	-2.26826	down
MSTRG.37792	1.68183	1.73905	1.92024	4.1133	3.22259	6.12741	2.52069	0.00040465	1.26561	up
MSTRG.28190	3.68012	1.599	0.672288	0.450028	0.496713	0.218345	0.195766	0.000407046	-2.33116	down
MSTRG.34261	3.36889	4.30764	8.01756	19.3134	18.2717	11.6352	3.13623	0.000407342	1.59762	up
MSTRG.29095	0	0.795761	0.805452	2.10275	3.06051	6.8276	7.48862	0.000407737	2.71301	up
MSTRG.3347	0.0331688	0.0332578	0.0403954	0.121682	0.537223	1.50547	20.2615	0.000411436	3.38074	up
MSTRG.5400	0	0.0764172	0.649722	1.11837	2.46878	1.15305	6.52795	0.000411835	2.37913	up
MSTRG.29854	1.01676	1.22339	0.396252	1.4423	8.93984	3.61953	5.3109	0.000412055	2.2758	up
MSTRG.5654	476.109	462.373	388.266	305.107	127.434	231.127	0.500222	0.000414542	-1.04828	down
MSTRG.32831	1.61176	1.41407	2.99345	0.689834	0.233081	0.179301	0.183114	0.000414628	-2.37955	down
MSTRG.32368	33.2767	34.1749	26.3629	12.7148	18.1472	17.43	0.51476	0.00041778	-1.01332	down
MSTRG.35946	42.2415	27.1367	18.4023	8.29444	18.1544	10.758	0.423863	0.000418661	-1.29713	down
MSTRG.6169	0.10004	0.0501543	0.30459	0.24467	0.983762	2.13677	7.39955	0.000425168	2.53155	up
MSTRG.31535	12.7169	3.50945	6.10977	0	1.75467	0.207662	0.0878545	0.000426242	-3.34896	down
MSTRG.1764	26.5268	16.9134	8.68709	1.16053	5.95008	6.89302	0.268643	0.000426887	-1.953	down
MSTRG.33389	14.0318	8.17547	11.3156	5.33317	4.82614	4.30322	0.431423	0.000429181	-1.24869	down
MSTRG.9807	75.6527	115.727	160.848	287.947	295.999	187.423	2.18997	0.000430375	1.08078	up
MSTRG.26372	26.14	17.6215	17.4464	11.0766	7.85936	9.02508	0.45682	0.000431029	-1.17748	down
MSTRG.2538	1.71343	1.66261	1.3575	2.09529	4.31624	3.50069	2.09404	0.00043196	1.00332	up
MSTRG.12170	30.2841	42.2733	39.0517	65.1453	70.9547	114.828	2.24828	0.000433076	1.11532	up
MSTRG.2193	127.008	116.908	99.9445	44.5938	50.4012	17.9072	0.328337	0.000433647	-1.66257	down
MSTRG.2703	5.87396	6.35659	5.10358	3.37252	1.90608	1.68941	0.401983	0.000433703	-1.35954	down
MSTRG.5784	10.5077	13.8051	12.3033	15.721	24.7037	41.0894	2.22618	0.000437378	1.09958	up
MSTRG.2691	0.0740093	0.519455	0.180268	2.03632	1.36994	1.28438	6.06236	0.000439118	2.36143	up
MSTRG.10061	1.49814	2.78973	3.21468	0.610673	0.577735	0.952352	0.285338	0.000441049	-1.79273	down
MSTRG.8990	6.98751	4.69467	5.58643	2.58668	3.40952	2.39016	0.485642	0.000445695	-1.09026	down
MSTRG.37236	0	0	0	0.162243	0.844207	1.29884	#DIV/0!	0.000447001	3.54484	up
MSTRG.27361	0.0264062	0.714881	0.257275	1.29165	1.06923	12.5023	14.8846	0.00044835	3.72621	up
MSTRG.18455	20.2471	18.7397	23.6542	21.8465	62.2164	57.482	2.25962	0.000448611	1.11921	up
MSTRG.3329	0.0522418	0.576202	0.699863	2.0443	1.99448	2.69662	5.07066	0.000453281	2.17552	up
MSTRG.27430	2.4934	2.67436	2.25509	1.29157	0.897092	0.553271	0.369391	0.000453438	-1.48571	down
MSTRG.856	7.66046	7.39894	5.48172	2.77855	4.40617	2.52287	0.472593	0.000454311	-1.13685	down
MSTRG.12399	6.24024	1.64657	2.29994	0.903664	0.284974	0.292294	0.145378	0.000455795	-2.64941	down
MSTRG.36419	0.713401	0.390172	0.157969	2.14132	2.7011	1.61611	5.11955	0.000456593	2.09853	up
MSTRG.24227	0.775838	5.02112	1.80385	27.5135	9.13888	18.7682	7.29141	0.000456756	2.77047	up
MSTRG.7843	0.777775	3.76616	2.84169	4.84834	11.4781	19.3138	4.82562	0.000457207	2.20412	up
MSTRG.9645	2.89634	0.871232	0.61729	0	0.251308	0	0.0573128	0.000457277	-3.34291	down
MSTRG.1033	0.272666	2.35122	0.929802	4.53468	7.8231	9.65798	6.19519	0.000458502	2.50794	up
MSTRG.24678	2.0085	2.31224	1.63073	0.545803	0.602424	0.39722	0.259675	0.000461744	-1.86693	down
MSTRG.29957	11.1538	23.8645	26.4726	52.5177	46.2304	75.2304	2.82933	0.000462801	1.44878	up
MSTRG.2161	0.956077	0.36748	0.116438	0.428688	4.07409	10.7352	10.582	0.000463952	3.29702	up
MSTRG.5088	39.6058	29.035	22.6948	13.8853	10.4022	14.7712	0.427639	0.000464913	-1.27592	down
MSTRG.22242	12.8365	7.72259	5.6357	0.93021	1.43006	4.90812	0.277474	0.000467223	-1.87978	down
MSTRG.37870	38.1436	14.7913	10.0094	2.57704	8.41122	8.34595	0.307164	0.000469738	-1.74022	down
MSTRG.35402	0.742345	1.66973	0.806343	2.68246	2.40624	3.97587	2.81647	0.000470697	1.42888	up
MSTRG.18733	12.682	17.2212	25.683	9.03915	2.05406	2.16057	0.238437	0.000470846	-2.10174	down
MSTRG.22466	3.56796	2.88842	3.33023	1.41265	0.321426	0.221234	0.199794	0.000472537	-2.34685	down
MSTRG.23951	0.342957	0.0382086	0	0.652383	3.26231	3.73046	20.0573	0.000473762	3.87331	up
MSTRG.31507	3.15217	3.16063	1.38628	0	0.202597	0.545479	0.0971643	0.000474571	-2.96088	down
MSTRG.17383	6.19871	4.9469	10.3224	3.24864	3.80518	2.58944	0.449191	0.000477316	-1.16984	down
MSTRG.37571	14.352	6.29295	4.04656	2.20087	4.27109	1.47852	0.321992	0.000479687	-1.68296	down
MSTRG.3070	16.1549	20.6904	19.408	41.17	34.4922	41.3265	2.07968	0.000483655	1.00376	up
MSTRG.1043	2.38564	1.40223	0.500933	0.100597	0.666197	0.0732117	0.19586	0.00048809	-2.27956	down
MSTRG.34843	21.3506	16.8744	16.2132	4.76101	8.57253	5.9798	0.354776	0.000488147	-1.54169	down
MSTRG.33859	2.93915	1.44345	1.46103	0.916881	0.520456	0.693972	0.364724	0.000488927	-1.47102	down
MSTRG.15721	13.4509	7.10461	5.69625	0.363323	4.06222	3.06883	0.28548	0.000489998	-1.8682	down
MSTRG.11681	0	0	0	0	4.10053	8.06124	#DIV/0!	0.000492349	4.29875	up
MSTRG.24061	10.2506	7.34153	5.85429	12.9244	17.9358	26.0082	2.42546	0.000494448	1.21977	up
MSTRG.28336	0.278958	1.00228	0.396358	1.44979	2.77008	6.16519	6.19043	0.000495851	2.51519	up
MSTRG.25663	3.31351	1.88269	0.269029	0	0.255561	0	0.0467611	0.000501609	-3.34892	down
MSTRG.30069	6.95912	7.28429	6.34099	3.09003	3.01766	2.88359	0.436801	0.000503021	-1.24598	down
MSTRG.6970	11.6	9.75066	9.55923	5.18143	2.89295	1.48363	0.309222	0.000505905	-1.73658	down
MSTRG.20319	4.65685	4.30707	2.9824	6.52924	13.0972	24.0806	3.65862	0.000506567	1.80374	up
MSTRG.22328	0.303075	0.0943103	0.101823	0.01278	0.0362719	0.0372036	0.172785	0.000507274	-2.18972	down
MSTRG.35457	2.01625	1.93743	1.97807	2.63682	4.08206	5.73209	2.09904	0.000507505	1.01191	up
MSTRG.274	1.07783	1.68863	1.3947	0	0.389671	0.239808	0.151275	0.000509446	-2.40774	down
MSTRG.35696	1.6211	1.08363	0.789716	0.264317	0.458444	0.224423	0.271054	0.000512654	-1.83798	down
MSTRG.21532	0.162552	1.09435	0.707027	1.44824	4.86261	2.85197	4.66556	0.000513251	2.11705	up
MSTRG.13194	4.48594	1.80688	2.77835	1.47691	1.19764	1.04073	0.409572	0.000513416	-1.32653	down
MSTRG.27656	0	0	0	0	2.20586	3.49359	#DIV/0!	0.000520715	4.03564	up
MSTRG.9679	2.46448	2.276	1.89563	0.951698	0.225091	0.0577183	0.186029	0.000521147	-2.3429	down
MSTRG.11777	0.199134	0.266225	0.711392	0.746774	0.890798	2.26845	3.31932	0.000523479	1.6733	up
MSTRG.7919	5.09337	4.85062	3.45192	1.74606	2.71205	1.25177	0.42624	0.00052615	-1.28443	down
MSTRG.28285	2.83925	1.59637	1.7774	1.10325	0.98235	0.472305	0.411701	0.000528417	-1.32369	down
MSTRG.9713	1.42458	1.53043	0.371776	0	0.117721	0.301863	0.126123	0.000529847	-2.7138	down
MSTRG.18322	5.00943	2.72208	2.79459	1.71919	0.766492	1.39499	0.368671	0.000532276	-1.47605	down
MSTRG.2083	7.01771	6.76885	10.126	4.29084	3.57404	1.76504	0.402715	0.000533526	-1.35561	down
MSTRG.34151	0.107318	2.36733	1.24165	5.38063	5.15249	7.64074	4.89032	0.000535651	2.18046	up
MSTRG.9505	0.159405	0	0.582404	0.19493	5.16364	8.79559	19.0806	0.000535976	3.54174	up
MSTRG.31181	1.59021	0.855573	0.377888	0.0948588	0.224356	0.0345178	0.125274	0.000537436	-2.71681	down
MSTRG.27741	1.3474	1.07716	0.909183	0.289458	0.463431	0.421319	0.352219	0.000539879	-1.51241	down
MSTRG.23789	0	0	0.0564717	0.425273	0.670557	0.165068	22.3279	0.000540951	3.34262	up
MSTRG.15731	2.71573	4.65549	4.64106	7.95425	7.93061	9.57017	2.11908	0.000543194	1.02862	up
MSTRG.21518	2.83353	4.27924	3.49349	4.70558	7.48706	10.6162	2.15051	0.000547288	1.04536	up
MSTRG.33029	0.726173	2.69253	3.11378	8.89859	7.68352	9.92291	4.05742	0.000547865	1.96718	up
MSTRG.421	1434.27	586.787	400.01	202.661	361.53	386.28	0.392583	0.000548488	-1.40543	down
MSTRG.28391	1.74607	1.21206	0.245364	0	0.0776936	0.179301	0.0802231	0.000551302	-2.86696	down
MSTRG.33539	0.25042	1.08807	0.30498	1.36102	1.41637	3.5906	3.87473	0.000553088	1.8348	up
MSTRG.8281	1.25578	0.823287	0.529399	0.059063	0.279386	0.171938	0.195666	0.000553779	-2.11031	down
MSTRG.33891	85.7236	89.5967	88.5641	50.9776	39.2208	34.3528	0.471991	0.000553936	-1.1342	down
MSTRG.4569	1.59372	3.55111	2.69576	5.79256	7.9385	5.87041	2.5	0.000555119	1.249	up
MSTRG.15401	531.767	212.331	187.369	75.0208	100.795	133.677	0.332264	0.000555686	-1.64291	down
MSTRG.1166	0.711343	1.80411	1.34195	2.40494	3.64682	6.30587	3.20361	0.000559325	1.61394	up
MSTRG.12779	0.414093	0.528442	0.320927	0	0.0435514	0	0.0344699	0.000562945	-3.1561	down
MSTRG.432	5.09059	7.42597	6.74862	15.5627	12.341	12.3486	2.08938	0.000563316	1.00958	up
MSTRG.30299	0	0	0	0.691114	2.28843	2.64061	#DIV/0!	0.000563945	3.70619	up
MSTRG.27877	19.1233	15.4658	12.1629	4.54585	7.72406	5.39868	0.377922	0.0005676	-1.45874	down
MSTRG.9166	8.72147	3.74136	3.9968	2.08905	2.08039	2.76064	0.421035	0.000571517	-1.27936	down
MSTRG.20973	0.256093	0.807022	0.423277	1.14082	1.75648	2.27913	3.48255	0.000574415	1.70172	up
MSTRG.2284	0.187252	0.713468	0.592929	0.870138	2.07967	1.73314	3.13524	0.000576882	1.52934	up
MSTRG.13702	33.4607	35.5022	24.7215	30.0366	94.6323	116.764	2.57709	0.000578322	1.30505	up
MSTRG.35173	1.32219	1.03754	2.03033	0.42179	0.19952	0	0.141526	0.000578714	-2.5998	down
MSTRG.300	13.297	0.20201	2.69901	0.246369	0	0	0.0152098	0.000581875	-4.30081	down
MSTRG.27992	51.0741	45.4873	38.6105	28.8098	15.9659	11.9438	0.41961	0.00058642	-1.30334	down
MSTRG.7019	2.47102	1.51412	2.34064	0.335746	0.158818	0	0.0781824	0.000587251	-2.95335	down
MSTRG.25852	1.61968	0.582198	0.707146	0	0.176775	0.0815919	0.0888156	0.000591928	-3.12452	down
MSTRG.25393	0.789176	0.452168	0.137302	0.413594	3.78243	3.86286	5.84551	0.000594924	2.32788	up
MSTRG.14876	12.0964	9.11142	8.15641	2.48942	5.63186	6.72177	0.505481	0.000596751	-1.0309	down
MSTRG.4916	3.56758	3.84279	2.1079	0.172779	0.858161	1.28887	0.243722	0.000597033	-2.06238	down
MSTRG.10906	0.471439	0.763599	0.39749	1.59647	1.27961	1.24255	2.52286	0.00060179	1.23836	up
MSTRG.35656	337.647	267.38	214.909	108.908	96.176	81.6847	0.349745	0.000603824	-1.56898	down
MSTRG.18804	4.04348	2.9705	2.4866	0.881218	1.89895	1.78146	0.480143	0.000604518	-1.08635	down
MSTRG.3482	1.00596	1.76842	2.89576	4.24959	4.23198	5.79016	2.517	0.00060656	1.28255	up
MSTRG.27878	5.36252	5.45428	4.41656	1.93426	2.38784	2.14589	0.424594	0.000608282	-1.28351	down
MSTRG.27196	0	0	0.0931436	0.748201	1.06177	0.748715	27.4703	0.000612269	3.04042	up
MSTRG.13347	0.747883	1.92159	1.30931	3.02947	3.08237	4.49273	2.66528	0.000612312	1.3309	up
MSTRG.37241	2.50785	2.78253	2.47845	4.14766	7.91924	5.37852	2.24556	0.000614508	1.10241	up
MSTRG.12753	0.638788	0.56044	3.01461	8.25089	4.52647	6.82198	4.65119	0.000615421	2.15921	up
MSTRG.22882	2.67694	13.1683	12.149	23.6421	43.0927	58.3175	4.46707	0.000615485	2.10096	up
MSTRG.19359	0.298201	0.558135	0.363171	0.0243105	0.0919972	0.0530776	0.138897	0.000619256	-2.51433	down
MSTRG.17349	2.68409	1.76478	1.07176	0.753307	0.763581	0.234958	0.317327	0.000622517	-1.672	down
MSTRG.16427	0	0	0	0	1.18782	1.8275	#DIV/0!	0.000623335	3.66312	up
MSTRG.37190	5.1516	4.20419	3.46721	5.1037	16.3561	11.9962	2.60906	0.000623679	1.32131	up
MSTRG.33566	0.790525	1.58529	0.540084	0.0943124	0.379208	0.308871	0.268319	0.000625765	-1.87541	down
MSTRG.1268	2.21188	1.97282	1.04932	0.44032	0.728997	0.537902	0.326177	0.000631234	-1.65415	down
MSTRG.30346	3.86625	3.83224	3.07317	5.73843	7.95557	14.9978	2.66364	0.000633729	1.35565	up
MSTRG.3606	7.7516	8.983	21.2251	46.8821	28.7052	33.6679	2.87819	0.000634754	1.48332	up
MSTRG.5409	0.277181	1.66755	2.363	11.2985	9.29948	7.72935	6.57592	0.000653745	2.59532	up
MSTRG.24962	4.4221	2.01544	3.79437	1.1061	0.465085	1.43109	0.293424	0.000655284	-1.68871	down
MSTRG.38486	1.73865	1.33313	1.9929	0.312666	0.414122	0.50061	0.242345	0.000655321	-1.94277	down
MSTRG.34830	0	0.104471	0	0.339766	0.482159	0.525453	12.8971	0.000656309	2.67783	up
MSTRG.26099	0.389367	1.7224	5.60671	17.0291	25.6762	6.52278	6.37794	0.000660868	2.61968	up
MSTRG.34364	0.783462	0.406937	0.23639	0.0474717	0.0694082	0.210432	0.229405	0.000666794	-2.1275	down
MSTRG.2780	0	0.418889	0.42399	1.27718	2.41658	2.10686	6.88191	0.000666851	2.46317	up
MSTRG.29381	2.44922	1.40331	2.71652	1.06966	1.11317	0.583854	0.421169	0.000668624	-1.27062	down
MSTRG.29669	1.2928	0.648136	0.711051	1.35143	6.41681	1.87428	3.63596	0.000669179	1.77106	up
MSTRG.11548	0	0	0.360536	0.181006	3.76735	5.66444	26.6625	0.000669195	3.59887	up
MSTRG.8176	428.884	399.916	379.329	233.061	215.193	154.84	0.499197	0.000677774	-1.05521	down
MSTRG.12708	0.138063	0.110747	0.0672573	0.236365	0.862517	2.3837	11.0185	0.000683673	3.08551	up
MSTRG.30736	0	0	0	1.49004	2.01382	2.01391	#DIV/0!	0.000689356	3.40132	up
MSTRG.4639	0.44725	0.822159	0.363129	1.2397	1.06934	1.71156	2.46279	0.000693381	1.21525	up
MSTRG.13583	1.1037	2.25285	6.76886	14.7018	16.1434	17.0842	4.73358	0.000698252	2.1912	up
MSTRG.35516	2.36727	1.88122	1.19615	0.138583	0.553567	0.459458	0.211512	0.000700373	-2.25884	down
MSTRG.15265	4.09138	1.39853	1.13245	0	0.215151	0.57928	0.119962	0.000702425	-2.65898	down
MSTRG.37178	0	0	0.209896	0.316133	1.39572	1.76389	16.5594	0.000707574	2.97664	up
MSTRG.3445	7.68592	8.03217	6.06453	13.3701	20.5389	35.6461	3.19315	0.00070985	1.60499	up
MSTRG.27094	17.745	11.8335	6.98074	1.32609	5.3604	4.98839	0.319342	0.000715934	-1.7035	down
MSTRG.25412	2.3175	3.95892	7.00378	13.6451	20.0587	15.0485	3.67106	0.000718101	1.81013	up
MSTRG.3473	0.935512	4.14024	1.8858	4.85214	6.97895	19.5224	4.50381	0.000724196	2.09474	up
MSTRG.16833	0.758833	0.0661626	0.40181	0	0	0	0	0.00072513	-3.69475	down
MSTRG.32190	4.69262	2.48577	2.26444	0.595497	1.69013	1.22136	0.371391	0.000732656	-1.44749	down
MSTRG.28017	8.91547	6.37635	11.1616	4.26946	3.60641	0.88777	0.331285	0.000735365	-1.63096	down
MSTRG.26383	0.500776	0.845235	1.27059	2.44952	1.58355	1.73812	2.20561	0.000737405	1.0909	up
MSTRG.20807	0.0928537	0.43448	0.150779	0.378491	1.07423	2.25873	5.4732	0.000740537	2.23512	up
MSTRG.31611	105.594	112.783	97.4043	123.596	221.594	335.952	2.15701	0.000744411	1.05357	up
MSTRG.11070	2.94733	1.06816	0.475713	0.130271	0.143785	0.379231	0.14546	0.000744978	-2.71856	down
MSTRG.27678	3.37203	1.32502	1.99786	0.83585	0.210871	0.121662	0.174518	0.000747672	-2.45064	down
MSTRG.30957	0.286725	0.241124	0.270344	0.0452419	0.117705	0.0493887	0.26602	0.000748576	-1.83936	down
MSTRG.9117	7.28325	2.49512	2.58711	6.23449	21.9076	15.2323	3.5077	0.000751155	1.73399	up
MSTRG.36447	0.272268	0.0227499	0.110529	0.693636	1.02371	0.504809	5.4794	0.00075566	2.19968	up
MSTRG.20625	1.0627	2.29093	0.776538	0.259906	0.307359	0.331017	0.217493	0.000765976	-2.06791	down
MSTRG.6926	7.19297	6.7615	6.57009	2.52885	1.0402	1.04024	0.224574	0.00076732	-2.14551	down
MSTRG.24034	11.7576	9.99202	4.191	11.3971	27.9513	43.1314	3.17956	0.000768333	1.59862	up
MSTRG.28638	2.30108	1.69651	1.48363	0.662094	0.626382	0.180695	0.268037	0.000770493	-1.85212	down
MSTRG.14800	0.45367	2.06449	1.19003	2.30445	8.1554	3.78904	3.84255	0.000775053	1.84371	up
MSTRG.23397	0.155419	0.311673	0	1.33039	0.719221	5.39439	15.9369	0.000776013	2.98726	up
MSTRG.9350	2.27915	4.07062	1.9083	0.522577	1.15358	0.697248	0.287404	0.00077803	-1.77198	down
MSTRG.4487	0	0.0472743	0	0.0864829	0.681818	1.99309	58.4121	0.000778784	4.45961	up
MSTRG.3989	55.7555	57.5125	60.6652	67.99	245.485	330.432	3.70203	0.000783278	1.83181	up
MSTRG.10254	2.16236	1.21959	1.15215	0	0.156352	0	0.0344837	0.000784	-3.15101	down
MSTRG.8916	1.78196	2.66445	2.09406	0.993973	1.08503	0.918144	0.458247	0.000789137	-1.15899	down
MSTRG.24309	14.6078	6.97478	6.16737	7.17937	67.7603	32.3402	3.86594	0.000792462	1.88346	up
MSTRG.23843	4.25565	1.37647	5.35003	0.167873	0.952911	0.36652	0.135429	0.000792681	-2.76169	down
MSTRG.21415	1.65107	1.1825	1.29265	0	0.136438	0	0.033066	0.000793068	-3.20033	down
MSTRG.33126	3.8575	1.93393	3.22984	1.1793	0	0	0.130724	0.000793141	-2.68762	down
MSTRG.6758	0.663825	0.147913	0.494056	0	0	0	0	0.000795243	-3.6278	down
MSTRG.17170	7.71755	12.7153	5.17566	0.706772	0.511321	3.29801	0.176352	0.000795613	-2.52356	down
MSTRG.18233	0	0	0	0.607024	1.91428	2.94517	#DIV/0!	0.000796736	3.4729	up
MSTRG.26192	0.0771586	0.232097	0.469847	1.13225	1.60677	1.03003	4.83768	0.000798651	1.95148	up
MSTRG.24864	1.38669	1.02236	2.05306	0.764738	0.220193	0.411367	0.312924	0.000800729	-1.68929	down
MSTRG.17672	3.2344	1.76895	1.96955	0.539349	0.170086	0.261682	0.13927	0.000801274	-2.43664	down
MSTRG.23730	1.75176	0.554672	1.12285	0.112745	0	0.246159	0.104658	0.000801281	-2.49896	down
MSTRG.29648	8.10325	7.52314	8.7722	13.726	27.7768	34.1349	3.10009	0.000801865	1.57217	up
MSTRG.17806	3.88238	4.41571	3.84611	0.992039	2.74855	1.95966	0.46938	0.000808024	-1.13392	down
MSTRG.5600	1.21917	0.577262	0.329953	1.24239	1.52799	9.58429	5.81019	0.000808227	2.42546	up
MSTRG.15819	2.41459	3.57658	2.77358	1.4428	1.238	1.31864	0.45631	0.00081474	-1.17022	down
MSTRG.36045	0.239546	0.0800628	0	0.390575	1.75516	1.27912	10.7158	0.000833014	2.59325	up
MSTRG.21580	2.03399	2.59338	3.97567	5.80368	5.7521	6.9949	2.15629	0.000834861	1.05842	up
MSTRG.35855	4.18282	2.44653	1.43681	0.393462	0.80652	0.859053	0.255268	0.000835115	-1.979	down
MSTRG.18712	7.32746	2.71246	6.20005	1.53682	1.01036	2.38857	0.303926	0.000837335	-1.74385	down
MSTRG.18931	71.9878	58.2875	62.0164	96.1856	241.608	145.397	2.5128	0.000841173	1.27132	up
MSTRG.5993	3.52092	2.44195	2.25418	1.39549	1.59392	0.780277	0.458764	0.000845324	-1.17666	down
MSTRG.13739	0	0	0.180575	0.589272	0.171535	2.80406	19.7417	0.000845347	3.63717	up
MSTRG.19759	0	0.0568154	0.0690088	0.207874	1.11442	1.41199	21.731	0.000845529	3.22004	up
MSTRG.26777	0	0	0	1.08438	0.17953	0.0591885	#DIV/0!	0.000846929	4.24243	up
MSTRG.27733	1.71623	1.63564	0.827782	0.0831172	0.648731	0.468801	0.28726	0.000848248	-1.81131	down
MSTRG.29002	232.663	242.378	216.222	117.962	133.775	96.4997	0.503768	0.000849385	-1.04375	down
MSTRG.17567	1.83999	1.51423	1.96605	2.33496	5.28155	4.29464	2.23883	0.000850397	1.10252	up
MSTRG.19049	0.103984	0.677712	1.01312	2.22527	4.03004	1.57322	4.36175	0.00085279	1.98714	up
MSTRG.14188	1.64217	3.91061	4.49989	8.28359	13.2988	12.4225	3.38267	0.000856804	1.6524	up
MSTRG.31160	0.947061	0.878382	0.432525	0.0868593	0	0.189641	0.122456	0.000865382	-2.74265	down
MSTRG.3461	6.46881	5.50342	6.11156	2.92447	3.90064	1.84922	0.479674	0.00087344	-1.11036	down
MSTRG.27149	1.77864	1.54563	0.722053	0	0	0	0	0.000875498	-3.59972	down
MSTRG.26540	2.97866	6.45893	8.46446	22.0918	12.7194	11.5734	2.59103	0.000879973	1.32374	up
MSTRG.37262	0.935765	1.24519	1.09704	2.02126	2.236	3.37789	2.32921	0.000880972	1.16128	up
MSTRG.6855	5.76325	15.1814	13.3835	27.2649	30.5971	22.907	2.35285	0.000883149	1.17741	up
MSTRG.20497	1.9708	2.45676	1.03792	0	0.554601	0.142212	0.127493	0.00088315	-2.77125	down
MSTRG.18893	278.201	286.032	252.844	509.705	543.641	547.373	1.95908	0.000892282	0.970177	up
MSTRG.36840	0.904353	0.979322	0.748943	0.132708	0.292949	0.193162	0.235059	0.000894913	-1.9598	down
MSTRG.2657	1.25605	1.39506	1.50618	0.378087	0.268271	0.0171976	0.159613	0.000896676	-2.61117	down
MSTRG.23385	13.6126	8.9203	13.315	5.76723	6.9442	4.4834	0.479661	0.000897279	-1.1006	down
MSTRG.23472	0.613365	0.425777	0.59377	1.13471	1.23726	1.90356	2.61834	0.000897507	1.31867	up
MSTRG.21627	18.0474	11.0964	7.05402	3.73427	4.82064	6.54118	0.417045	0.000898493	-1.31701	down
MSTRG.9739	3.28115	2.93276	2.8543	1.60496	1.25809	1.50177	0.481332	0.00089963	-1.09631	down
MSTRG.3759	1.10428	1.44233	1.89344	5.31269	3.69816	3.38798	2.79249	0.000910526	1.4248	up
MSTRG.25719	73.4431	59.7729	49.6591	38.1987	21.9313	23.5557	0.457611	0.000919104	-1.17693	down
MSTRG.24748	0.378413	0.433632	0.592532	1.71877	1.0632	2.50175	3.76178	0.000924967	1.76146	up
MSTRG.33012	25.1333	17.6862	18.0024	13.6204	119.804	581.045	11.7469	0.000926648	3.49971	up
MSTRG.23794	7.89316	7.82407	5.62883	0.256904	0.833304	3.28529	0.204979	0.000928685	-2.30578	down
MSTRG.19055	0.190587	0.286648	0.232111	1.5149	1.06571	0.621925	4.51476	0.000931799	1.9642	up
MSTRG.5141	23.6923	136.251	55.0559	131.599	279.086	752.822	5.41167	0.00093235	2.3719	up
MSTRG.5382	1.57236	1.53021	2.36551	3.11038	5.1897	7.86104	2.95553	0.000935743	1.49668	up
MSTRG.36055	4.44163	4.18846	2.0607	1.42254	0	0.376466	0.168276	0.000936331	-2.5262	down
MSTRG.6443	0.600738	0.987854	0.614563	1.96878	2.11279	1.51836	2.54178	0.000943832	1.25141	up
MSTRG.17224	4.35333	3.47613	3.18108	0.851762	1.79478	2.38094	0.456606	0.000945401	-1.17191	down
MSTRG.29466	2.14078	3.167	3.29105	7.89654	8.24204	8.40169	2.85391	0.000949062	1.44966	up
MSTRG.29443	3.63971	3.01132	4.94138	2.5781	1.54166	1.30985	0.468375	0.000952914	-1.13534	down
MSTRG.21889	30.5192	60.1573	45.1914	63.6041	121.598	202.08	2.85043	0.000954327	1.45368	up
MSTRG.35380	3.4481	0.953753	0.54302	0	0.240723	0.343905	0.118229	0.000957468	-2.92386	down
MSTRG.1963	0.171329	1.97557	1.77358	6.39009	11.0007	4.803	5.66099	0.000966351	2.36653	up
MSTRG.28461	7.64452	12.8288	16.7581	29.127	27.798	25.9387	2.22563	0.000972399	1.10387	up
MSTRG.19926	0.33475	0.582967	0.579338	0.93361	1.63062	1.34323	2.6101	0.000975477	1.31928	up
MSTRG.31959	4.31172	5.12593	5.18466	5.60635	21.0474	16.4663	2.94892	0.000977014	1.49823	up
MSTRG.12017	0.286928	1.63029	1.86369	5.84789	3.65143	3.74522	3.503	0.000979973	1.69049	up
MSTRG.34156	0.719646	0.466903	0.773328	0.776495	3.37922	2.41114	3.35065	0.000982457	1.63101	up
MSTRG.26329	12.9933	9.38824	9.94737	14.5085	28.1433	24.9591	2.09135	0.000985647	1.00756	up
MSTRG.245	0.572598	1.14827	1.8596	3.03423	8.39091	6.62469	5.04119	0.000986736	2.12251	up
MSTRG.37415	10.7493	11.1838	8.86831	3.88694	4.27903	4.93756	0.425419	0.000989414	-1.27423	down
MSTRG.37239	0.146277	0.415564	0.593823	0.685694	1.7769	1.432	3.37	0.000989637	1.65124	up
MSTRG.2382	0.170256	0.409711	0.663521	1.99872	0.945454	0.727305	2.95256	0.000992879	1.4832	up
MSTRG.9379	2.26065	3.21118	2.29432	0.460743	0.435891	0.335316	0.158631	0.000998624	-2.25704	down
MSTRG.35633	0	0.0958961	0	1.32625	1.3298	0.10095	0.0347828	0.00100032	-3.16014	down
MSTRG.880	0.582563	1.28508	2.23489	3.31263	3.60573	3.49961	2.5394	0.00100642	1.28816	up
MSTRG.7024	3.84392	2.22768	1.80385	1.50936	19.9097	10.1059	4.00295	0.0010117	1.92005	up
MSTRG.27895	4.39139	7.18573	4.2711	8.80093	12.6305	23.3134	2.82333	0.0010193	1.43447	up
MSTRG.23089	0	0.0540697	0	0.131885	0.249544	1.82367	40.7825	0.00102436	3.3569	up
MSTRG.18244	84.8032	90.3946	59.4337	23.3973	34.4749	53.5371	0.474827	0.00102493	-1.13008	down
MSTRG.30397	2.98891	1.70468	4.14105	9.69084	10.9447	15.5941	4.10086	0.00102819	1.98172	up
MSTRG.14558	0.406705	0.458771	0.536591	0.683848	1.43116	0.904883	2.15388	0.00103218	1.0278	up
MSTRG.24127	80.9041	28.2662	17.3996	6.22524	2.59643	0.243578	0.0716225	0.00103317	-3.82938	down
MSTRG.18004	1.58345	2.8469	0.332489	0.534161	0.126337	0	0.138678	0.00103531	-2.67715	down
MSTRG.7431	3.78413	3.45949	3.52421	0	1.93141	0.990511	0.271357	0.00103586	-1.8084	down
MSTRG.31483	2.94389	3.35339	4.85354	1.86121	1.64497	0.891141	0.39435	0.00103781	-1.38335	down
MSTRG.25794	57.0649	57.4134	59.1117	35.9937	21.1417	15.3528	0.417583	0.00104131	-1.30852	down
MSTRG.3832	6.18037	2.61933	2.87109	0.15583	1.84281	0.623746	0.224696	0.00104208	-2.13363	down
MSTRG.1275	0.518065	1.09086	0.820218	0	0.0599351	0	0.0246734	0.00104248	-3.5868	down
MSTRG.21071	1.13212	0.802914	0.470801	0.303897	0.287506	0.0982969	0.286678	0.00104869	-1.77602	down
MSTRG.2352	1.7648	1.76954	2.09688	0.947462	1.04575	0.612921	0.462801	0.00105583	-1.13969	down
MSTRG.10135	2.61703	2.47411	1.27488	0.365744	0.605529	0.731991	0.267556	0.00105665	-1.80979	down
MSTRG.6009	3.08771	5.32125	3.64293	1.76993	1.67446	1.6316	0.421178	0.00105707	-1.25835	down
MSTRG.28781	0	0	0.223623	0	5.73556	3.75851	42.4556	0.00105889	3.61416	up
MSTRG.5446	1.42214	3.626	5.44338	0.844695	0	0	0.0805122	0.00105954	-3.50212	down
MSTRG.3424	0.421296	0.323032	0.362178	0.393967	2.86705	1.61003	4.40219	0.0010725	2.00225	up
MSTRG.22798	3.62389	2.27871	2.50594	0.938881	1.06589	1.91322	0.465953	0.00107582	-1.11832	down
MSTRG.27237	4.64749	4.33047	4.11641	4.13327	10.9163	13.3692	2.17031	0.00107615	1.05701	up
MSTRG.10351	1.13801	0.502067	1.55226	1.44729	4.10768	3.40296	2.80607	0.00109068	1.41317	up
MSTRG.15765	3.29678	3.28726	3.30127	1.50061	1.90702	0.831304	0.428813	0.00109629	-1.27111	down
MSTRG.32142	1.35718	0.724311	0.79978	0.240917	0.37987	0.525997	0.398013	0.00109751	-1.3107	down
MSTRG.31729	0.139628	0.140003	0.283416	0.455322	1.13075	1.78112	5.98031	0.00109814	2.28435	up
MSTRG.27184	13.5456	25.6166	23.5341	41.0126	49.1354	62.7477	2.43867	0.0010987	1.2315	up
MSTRG.23570	13.0696	11.5686	9.91175	3.9224	6.59088	6.43353	0.490502	0.00110201	-1.07474	down
MSTRG.204	0.800584	0.917408	0.626792	0.139858	0	0.254461	0.168168	0.00110302	-2.12949	down
MSTRG.9083	0.267276	0.31672	0.207142	0.802248	0.871417	1.14608	3.56417	0.00110353	1.68068	up
MSTRG.6073	2.17837	2.30093	3.46304	3.90425	7.09877	7.17751	2.28907	0.00110685	1.14099	up
MSTRG.28117	0	0	0	0.206663	1.75965	1.57924	#DIV/0!	0.00111282	3.77032	up
MSTRG.11206	1.80122	0.722421	0.614224	0.176211	0.0833534	0	0.0827202	0.00111733	-2.88666	down
MSTRG.4067	0.319511	0.51259	0.933898	7.97065	2.29179	1.42177	6.6162	0.00111888	2.5577	up
MSTRG.24191	0	0.307825	0.84125	1.40783	2.66378	3.27864	6.39667	0.00112129	2.43768	up
MSTRG.21902	2.49535	1.76281	3.06205	0.901571	0.371795	1.07674	0.321044	0.00112191	-1.6512	down
MSTRG.6163	3.36142	2.85191	2.80267	3.0671	16.1237	6.81151	2.88402	0.00112273	1.45685	up
MSTRG.32884	0.803046	2.30057	5.54205	23.7086	8.49413	6.39811	4.46476	0.0011266	2.1087	up
MSTRG.15658	1.70961	1.24669	0.567843	0	0.179805	0.207477	0.109894	0.00112955	-2.59257	down
MSTRG.30367	0.533956	0.780776	1.76121	2.44858	2.34225	3.56402	2.71619	0.00114068	1.38958	up
MSTRG.13674	0.726636	0.364293	0.417893	0.937941	1.89146	1.49096	2.86339	0.00114159	1.42096	up
MSTRG.28909	1.0701	1.66907	1.15844	0.508894	0.34389	0.0529084	0.232371	0.00114296	-2.00857	down
MSTRG.31263	11.0137	7.40704	6.70663	1.80671	3.10774	2.74928	0.304996	0.00114869	-1.71051	down
MSTRG.33709	2.40976	0.94754	0.805627	0	0.273319	0	0.0656556	0.00115161	-3.42483	down
MSTRG.20809	1.11071	1.02459	1.65029	0.896438	0.411193	0.415165	0.455093	0.00115347	-1.16292	down
MSTRG.20621	2.86299	3.06205	0.697352	0.233403	0	0	0.0352445	0.00115357	-3.19927	down
MSTRG.11209	3.13762	0.547138	1.16298	0	0	0	0	0.0011563	-3.64108	down
MSTRG.28294	128.015	100.37	99.2247	36.6436	38.4774	11.6764	0.264942	0.00115866	-1.96897	down
MSTRG.631	3.98421	2.10584	2.33209	4.00346	7.82516	11.5445	2.7752	0.00116135	1.40934	up
MSTRG.1193	6.63277	6.56946	6.69872	2.96742	2.33947	2.7355	0.404121	0.00117084	-1.3309	down
MSTRG.7053	0	0.0407416	0	0.198752	0.470079	0.976361	40.3811	0.00117135	3.32683	up
MSTRG.9154	0	0.626329	0.67622	1.18823	4.57686	9.88299	12.0134	0.00117281	3.33581	up
MSTRG.21551	0	0.0582178	0.141424	0.248506	1.14192	0.413385	9.03525	0.00118317	2.67505	up
MSTRG.43	5.27144	2.81148	1.91233	1.5087	0.389269	0.199634	0.209859	0.00118476	-2.16991	down
MSTRG.18116	1.60927	0.739563	1.30659	0.409983	0.232722	0.179025	0.224797	0.00118506	-1.97356	down
MSTRG.942	3.48348	1.09477	0.379919	0.0635792	0.601499	0	0.134138	0.00118634	-2.71866	down
MSTRG.11898	0.222659	0.446513	0.21091	0.242027	1.34522	3.58887	5.8814	0.00119082	2.39594	up
MSTRG.29416	3.10839	1.23493	1.21426	4.08801	4.74957	7.30735	2.90503	0.00119174	1.45259	up
MSTRG.33215	4.22571	1.04068	1.53489	0	0.857674	0.329889	0.174609	0.00119329	-2.3595	down
MSTRG.6554	0.0937876	0.282118	0.228443	0.917514	2.82108	3.3387	11.7106	0.00119462	2.98023	up
MSTRG.14019	14.6051	9.51017	9.40277	3.41791	8.62724	4.36325	0.48954	0.00119504	-1.08791	down
MSTRG.10159	104.981	71.9788	58.1415	37.581	53.3309	30.4821	0.516347	0.00120335	-1.00988	down
MSTRG.7141	30.3828	55.7244	30.0577	12.7157	2.24665	0.738443	0.135159	0.00120534	-2.93221	down
MSTRG.23318	7.15093	6.13486	1.76973	1.16906	1.68113	1.66759	0.300075	0.00122047	-1.77065	down
MSTRG.14544	2.56377	1.03494	1.98695	3.94945	8.20473	3.91142	2.87623	0.00122206	1.4525	up
MSTRG.3497	0.312666	0.541509	0.553873	0.834212	1.51267	1.21423	2.52911	0.0012282	1.24065	up
MSTRG.15887	1.3421	1.3457	1.26674	2.25664	3.84287	4.4492	2.6675	0.00122858	1.33946	up
MSTRG.17815	7.31884	7.53682	1.92723	0.24189	0.457686	1.40833	0.125598	0.00123079	-2.68743	down
MSTRG.9110	0	0	0	0.198566	3.19355	2.89022	#DIV/0!	0.00123386	3.66435	up
MSTRG.19538	1.76297	0.83733	0.678022	0	0.214693	0	0.0654887	0.0012455	-2.89396	down
MSTRG.30742	0	0.140756	0	0.171664	2.59847	1.74905	32.1066	0.00124643	3.01173	up
MSTRG.28489	0.67122	0.448681	0.544974	0.228003	0	0.0663736	0.176816	0.00126265	-2.19068	down
MSTRG.14804	71.7944	38.7912	34.7804	9.57655	27.7225	2.42056	0.273239	0.00126484	-1.93223	down
MSTRG.8314	5.1734	5.95012	1.8531	0.372138	0.176033	1.76041	0.177903	0.0012674	-2.27254	down
MSTRG.11799	1.72024	1.21206	0.622848	0.284272	0.268939	0.331017	0.248718	0.00127697	-1.89758	down
MSTRG.33749	1.56373	2.14156	1.62573	2.51854	4.28002	4.58231	2.13484	0.0012862	1.02362	up
MSTRG.34373	0	0	0.071475	0.681794	1.18819	0.182807	28.7204	0.00128634	3.67966	up
MSTRG.13607	1.683	0.723219	1.53726	0.29401	0	0.374451	0.169511	0.00129291	-2.27348	down
MSTRG.3431	30.9306	21.3331	21.2517	5.37842	19.6087	7.47848	0.441615	0.00129431	-1.23797	down
MSTRG.16879	0.674689	0.3075	0.186747	0	0.0354795	0	0.030352	0.00129466	-3.31921	down
MSTRG.26108	1.35118	0.77084	0.340463	0.256393	0.269515	0.14513	0.272504	0.00130114	-1.84574	down
MSTRG.26264	0	0	0	0.948588	0.568368	0.0920475	#DIV/0!	0.00130267	4.29552	up
MSTRG.3215	10.3783	9.51289	10.0356	11.2205	28.4449	27.2332	2.23541	0.00130329	1.10169	up
MSTRG.9067	20.4489	48.164	70.6572	22.9744	24.4789	19.2173	0.478715	0.00130832	-1.06276	down
MSTRG.7505	0	0.589652	0	0.958843	5.89631	5.58256	21.0933	0.00132079	3.34251	up
MSTRG.16688	1.95764	0.514858	0.429931	0.66716	13.1062	2.77044	5.69996	0.00133018	2.39749	up
MSTRG.25108	10.5134	7.93956	2.18802	1.8715	3.46414	1.12515	0.313008	0.00133223	-1.71823	down
MSTRG.22560	1.08291	1.00826	1.2058	0.208096	0.340051	0.853607	0.425165	0.00133739	-1.22117	down
MSTRG.8776	3.10168	1.555	0.915745	0.114937	0.761162	0.669183	0.277309	0.00134779	-1.80005	down
MSTRG.36547	0.580555	0.145528	0.235681	0.650777	1.48322	1.01182	3.27088	0.00136537	1.57059	up
MSTRG.26061	0.85238	0.947064	1.15032	0.366228	0.506386	0.389545	0.427886	0.00136801	-1.22844	down
MSTRG.5009	4.50511	3.19568	2.5974	1.40658	1.13665	1.51418	0.393994	0.00136883	-1.37925	down
MSTRG.13834	1.51007	1.51412	1.83907	0.167873	0.158818	0.122173	0.0922971	0.00137104	-2.63048	down
MSTRG.23041	0.833534	0.696476	0.719057	1.52895	4.86177	3.36908	4.33949	0.00137763	2.00633	up
MSTRG.35411	0.727456	1.45882	1.29728	1.55676	3.57678	3.63012	2.51572	0.00138128	1.25951	up
MSTRG.884	28.3053	46.5558	29.2645	10.8745	12.1267	17.7817	0.39167	0.00138269	-1.40584	down
MSTRG.2210	3.70361	4.82762	7.13484	16.5926	20.0797	6.86185	2.77889	0.00138862	1.42017	up
MSTRG.18660	0	0	0	0.667283	1.26258	1.82111	#DIV/0!	0.00139251	3.23318	up
MSTRG.23013	28.2352	17.8005	8.85461	1.32356	3.90623	7.37097	0.229563	0.00139683	-2.17741	down
MSTRG.13548	0	0	0	0	0.840168	1.09376	#DIV/0!	0.00139742	3.52844	up
MSTRG.13381	5.57387	4.18127	3.36899	2.62545	1.76734	1.727	0.466301	0.0014054	-1.1445	down
MSTRG.34571	6.3919	4.12638	4.26549	2.03441	1.82338	1.79229	0.382181	0.00140563	-1.40033	down
MSTRG.21201	6.02268	4.61555	4.61825	3.47167	3.09674	1.35353	0.519251	0.00141699	-1.00064	down
MSTRG.36364	21.7797	18.6341	17.1542	8.27801	8.6098	5.65031	0.391504	0.00142198	-1.40305	down
MSTRG.16919	58.4788	105.66	107.005	247.124	182.242	213.457	2.37079	0.00142344	1.19432	up
MSTRG.15870	1.83698	0.254057	0.617161	0	0.146566	0	0.0541194	0.00142924	-3.13467	down
MSTRG.30111	10.3469	9.8198	9.17011	5.65995	4.113	3.43263	0.450136	0.00144001	-1.20129	down
MSTRG.10766	1.72346	1.29607	0.78711	0.197583	0.49847	0.191728	0.233219	0.00144096	-1.98505	down
MSTRG.30239	1.01795	1.53103	1.44636	0.311203	0.0981393	0.30198	0.178038	0.00144534	-2.1521	down
MSTRG.8268	1.10388	1.3774	1.28464	1.46988	2.83796	3.95149	2.19318	0.00146612	1.07062	up
MSTRG.11429	21.5389	14.0122	11.3091	4.0091	11.2091	7.57953	0.486505	0.00147168	-1.09695	down
MSTRG.7490	0.464975	1.41986	0.823681	1.9901	1.7116	2.63334	2.33893	0.00148307	1.15129	up
MSTRG.21819	1.73515	0.869901	0.803011	0.424368	0.361331	0.463265	0.366474	0.00150618	-1.42381	down
MSTRG.23869	1.96433	0.9848	1.10414	0.277166	0	0.201713	0.118146	0.00152755	-2.61645	down
MSTRG.4381	1.01824	0.987503	1.13845	1.18393	2.35602	3.43168	2.2173	0.00153499	1.09042	up
MSTRG.10570	0.523194	0.401163	0.149926	0	0	0.0547793	0.0509915	0.0015376	-2.92826	down
MSTRG.34753	2.61748	1.41201	1.92011	1.46002	1.0271	0.585771	0.516486	0.00155539	-1.00486	down
MSTRG.37862	70.4597	39.0032	25.6167	20.4892	23.9178	24.1556	0.507573	0.00157385	-1.03373	down
MSTRG.20702	0.204788	1.18069	0.124703	0.939102	2.25074	8.74819	7.90503	0.00159214	2.78109	up
MSTRG.14107	1119.71	919.102	747.876	393.484	560.016	468.801	0.510391	0.0015927	-1.02653	down
MSTRG.20220	3.99918	1.37181	1.47397	0.96522	0.42614	0.561968	0.285367	0.00159312	-1.78496	down
MSTRG.24100	0	3.7884	2.79373	28.7118	8.11771	14.5909	7.81212	0.00159556	2.87609	up
MSTRG.1508	0.0391931	0.0785966	0	0	0.28717	1.96493	19.1197	0.00159671	3.77162	up
MSTRG.30523	4.54167	2.15273	0.804535	0.252447	0.764257	0.330703	0.17968	0.00159914	-2.43303	down
MSTRG.17313	0	0	0.0744364	0.0747413	0.565679	1.68623	31.2569	0.00161423	3.23663	up
MSTRG.10368	40.0258	31.8697	22.1688	8.31987	16.0987	20.5869	0.478454	0.00161635	-1.11866	down
MSTRG.37849	1.19963	0.829548	1.25948	1.7199	2.96713	2.54021	2.19763	0.00165326	1.0616	up
MSTRG.7707	0.743888	2.03564	1.58543	0.739108	0.591667	0.52411	0.424949	0.00165432	-1.27103	down
MSTRG.30483	0.935959	0.185836	0.338578	0.691261	3.29132	1.98758	4.08811	0.00168158	1.95067	up
MSTRG.27558	21.3411	13.6933	6.25609	1.37891	4.34845	7.69376	0.325042	0.00168634	-1.66644	down
MSTRG.9847	0.0411707	0	0	0	0.428675	1.3557	43.3408	0.00168963	3.42565	up
MSTRG.24952	1.71953	2.05572	1.53036	0.970501	0.459077	0.588586	0.380383	0.00169845	-1.37755	down
MSTRG.2625	5.30122	7.21948	10.3107	21.1896	13.044	17.2168	2.2535	0.00171729	1.12311	up
MSTRG.34172	2.7665	2.42168	1.8718	3.65154	5.84231	6.44832	2.2581	0.00173247	1.10305	up
MSTRG.10202	5.23821	2.96282	2.94437	1.64246	0.776936	0.597669	0.270701	0.00174053	-1.82614	down
MSTRG.7416	1.99131	1.31487	0.85768	0.326659	0.196662	0	0.125682	0.00175221	-2.89611	down
MSTRG.16795	3.66487	1.84891	0.814069	0.084559	0.746649	0.594884	0.225368	0.00175632	-2.15007	down
MSTRG.19434	10.0751	10.4133	7.49738	5.99052	4.43947	2.238	0.452658	0.00175898	-1.19738	down
MSTRG.30449	7.69622	5.70568	4.40771	1.94627	3.00156	3.66722	0.48373	0.00176062	-1.09457	down
MSTRG.16259	0.601249	0.945028	0.613503	0.834602	1.69197	3.73117	2.8974	0.00176933	1.45977	up
MSTRG.788	70.6839	49.3773	58.7273	70.7066	224.555	150.103	2.49102	0.00177184	1.25899	up
MSTRG.29897	3.13309	2.71311	1.95741	0.796122	1.74173	0.995836	0.452827	0.00177302	-1.19086	down
MSTRG.26677	0.435797	2.24726	2.04716	2.74073	4.96972	5.04197	2.69595	0.00177452	1.34923	up
MSTRG.5957	7.06035	5.01987	4.45565	0.784894	2.5247	2.34202	0.341779	0.0017914	-1.56464	down
MSTRG.32658	1.23885	2.34884	1.61849	8.51122	2.99675	3.88893	2.95743	0.00180149	1.49886	up
MSTRG.32175	7.97781	11.9872	12.7752	27.0203	25.8589	26.2264	2.41616	0.0018046	1.21933	up
MSTRG.36378	0.575966	0.513344	0.545575	1.25214	1.33267	1.9934	2.80033	0.00180772	1.34393	up
MSTRG.25272	3.89083	3.18104	3.53568	1.93978	1.10802	0.292998	0.314945	0.00181775	-1.70132	down
MSTRG.33792	5.15302	5.58241	4.25672	3.42946	1.98185	1.67211	0.472475	0.00183013	-1.13245	down
MSTRG.6484	81.971	20.7858	11.8524	1.83836	10.6183	12.8862	0.221124	0.00184492	-2.22263	down
MSTRG.15122	5.16431	5.03333	5.89363	5.07869	13.9965	17.9021	2.29797	0.00184548	1.14311	up
MSTRG.5379	0.369183	0.879162	0.449618	0	0.106777	0	0.0628854	0.00184695	-2.94432	down
MSTRG.30171	1.88454	1.73534	1.59254	2.09289	5.91776	4.36407	2.37408	0.00185937	1.18396	up
MSTRG.21830	5.55319	1.99611	2.59464	0.59793	1.61623	0.777066	0.294878	0.00190775	-1.78317	down
MSTRG.21582	0.946031	0.517402	1.09978	4.52229	2.78591	1.49252	3.43348	0.00191197	1.68063	up
MSTRG.22488	1.57767	0.395476	1.28094	0	0	0	0	0.00191294	-3.16218	down
MSTRG.25248	9.94198	14.127	16.6745	15.4923	67.3025	30.4877	2.78038	0.00191787	1.412	up
MSTRG.2546	4.90869	2.17698	2.75915	1.15436	1.31051	0.924119	0.34424	0.00192145	-1.52139	down
MSTRG.3882	0	0	0	0.0434415	0.0410983	1.26462	#DIV/0!	0.00193195	3.66891	up
MSTRG.30003	0.794626	0.515549	0.370023	2.11491	4.70468	3.97274	6.42324	0.00193429	2.56959	up
MSTRG.35427	0.0493395	0	0	0.120671	0.799134	0.526925	29.3219	0.00193598	2.88965	up
MSTRG.7120	1.91847	1.72987	1.61366	2.34602	5.09362	4.79045	2.32423	0.00194125	1.1539	up
MSTRG.10072	3.10578	2.30811	1.11248	0.625542	0.887703	1.20317	0.416221	0.00194535	-1.27862	down
MSTRG.35496	15.1775	35.7672	20.5729	24.9039	82.14	152.13	3.62393	0.00194829	1.7949	up
MSTRG.29941	1.50692	2.79733	5.72892	16.0619	13.4757	3.60649	3.30345	0.00195486	1.67344	up
MSTRG.3115	0.0933851	0.624238	0.720297	1.02777	3.52922	2.6872	5.03797	0.00196575	2.20725	up
MSTRG.20439	0.107805	0.0360316	0.262587	0.527324	0.249441	1.3432	5.21615	0.00197216	2.1158	up
MSTRG.681	7.10305	3.06521	4.05156	2.199	1.87235	1.92045	0.421369	0.0019744	-1.26275	down
MSTRG.20068	5.96475	3.87485	4.29719	2.26013	3.06155	1.86916	0.508661	0.00199018	-1.02217	down
MSTRG.26883	14.5675	9.36651	5.37618	1.68911	5.33767	4.29618	0.386315	0.00200273	-1.42942	down
MSTRG.12830	1.33606	1.37154	10.9639	24.5462	15.1625	18.7417	4.27534	0.00200898	2.05966	up
MSTRG.13912	3.63909	7.14567	8.3099	13.3503	13.4196	16.1933	2.25001	0.00201315	1.11355	up
MSTRG.11475	2.58636	2.10214	1.86128	2.56375	5.46297	6.24267	2.17861	0.00202588	1.06101	up
MSTRG.26623	18.1302	11.9365	11.1385	17.3232	43.1861	33.2437	2.27527	0.00203154	1.12742	up
MSTRG.773	0.659355	0.74046	0.899372	1.6771	1.61716	1.66652	2.15762	0.00205727	1.03654	up
MSTRG.29780	12.7075	7.16918	3.87892	0.437172	2.48155	3.06592	0.251926	0.0020634	-2.02647	down
MSTRG.33072	1.20882	3.8483	2.98118	5.09985	20.6276	11.5111	4.63265	0.0020684	2.13531	up
MSTRG.34453	134.655	128.489	122.453	65.324	74.2366	59.5905	0.516474	0.00207107	-1.00697	down
MSTRG.10438	1.3709	0.881143	0.513719	0.558809	4.35134	5.8813	3.90179	0.00207692	1.86003	up
MSTRG.23070	1.69869	1.98197	1.76788	0.566527	0.607433	0.879579	0.376897	0.00207906	-1.40806	down
MSTRG.25183	1.60263	2.89247	2.67246	1.68843	0.513438	0.680226	0.402103	0.00208552	-1.34832	down
MSTRG.7325	1.4479	1.81473	1.81234	0.688559	0.74448	0.751671	0.430487	0.00209442	-1.21774	down
MSTRG.11939	5.99114	6.03452	9.38588	4.3625	0.53559	0.872493	0.269508	0.00209802	-1.91865	down
MSTRG.16806	2.64318	1.24719	0.631188	0.084503	0.299794	0.599615	0.217605	0.00211121	-2.18083	down
MSTRG.28673	0	0.171367	0	0	0.395448	1.59707	11.6272	0.00211743	3.02601	up
MSTRG.19154	2.678	1.04424	0.634173	0	0.430303	0.331017	0.174759	0.0021359	-2.23911	down
MSTRG.29822	4.23854	13.1457	13.5302	17.5776	39.1068	20.0557	2.48234	0.00213607	1.25175	up
MSTRG.24099	0	1.28769	0.357496	4.98057	1.99514	6.89023	8.4282	0.00214664	2.92432	up
MSTRG.29365	2.19048	2.04993	1.95633	0.714306	0	0	0.115271	0.00216154	-2.60702	down
MSTRG.20729	6.75271	7.72832	6.72868	3.58664	1.97278	3.88504	0.44529	0.00216624	-1.19526	down
MSTRG.33449	0.840754	1.33196	0.860103	0.57575	0.505789	0.374121	0.47997	0.00216987	-1.10175	down
MSTRG.20362	4.87696	15.5729	8.33816	2.63785	2.30027	4.35701	0.322882	0.00217161	-1.68113	down
MSTRG.9817	0	1.24669	0.283922	3.89616	1.52834	3.5271	5.84837	0.00218114	2.30206	up
MSTRG.17133	8.58761	18.6945	25.2771	46.5353	34.3776	41.1599	2.32258	0.00219425	1.16761	up
MSTRG.35108	0	0.101711	0.37062	7.93895	0.704132	0.180555	18.681	0.00219493	3.50554	up
MSTRG.11113	1.859	1.86399	0.720371	0.103332	0.391033	0.225606	0.162033	0.00219523	-2.31264	down
MSTRG.17882	0.323149	0.324016	0.131185	1.84411	1.12156	1.62968	5.90396	0.00219822	2.06477	up
MSTRG.34431	0.443194	0.338578	0.488349	1.34201	1.02546	0.75129	2.45548	0.00219965	1.19837	up
MSTRG.12200	33.4938	14.2996	16.8723	3.73706	8.20235	1.01537	0.200335	0.00220391	-2.36874	down
MSTRG.23805	0.370887	0.464853	0.33877	0.869292	0.786648	2.1455	3.23661	0.00220434	1.57199	up
MSTRG.21384	7.90009	7.20524	4.34861	10.0428	19.5185	21.0527	2.60173	0.00221194	1.3132	up
MSTRG.14977	2.21984	2.26915	1.79062	1.41016	0.917191	0.461823	0.444163	0.00222593	-1.22146	down
MSTRG.1236	2.40765	1.15301	2.10069	0.878873	0.166294	0.63962	0.297594	0.00222779	-1.72266	down
MSTRG.10472	10.7303	2.7894	2.46037	0.202495	2.68203	1.23791	0.257973	0.00223724	-1.98956	down
MSTRG.9827	3.21933	1.13262	1.3413	0.345333	0.588071	0.502647	0.252237	0.00224021	-1.97297	down
MSTRG.27379	0	0.330562	0	0.940683	1.52562	2.54281	15.1533	0.00224383	2.90099	up
MSTRG.24993	3.69646	2.69555	1.84165	0.616399	0.388768	0.598131	0.194725	0.00225505	-2.08738	down
MSTRG.32112	0.365539	0.64141	0.756807	1.94447	1.58585	1.30127	2.73937	0.00226206	1.37641	up
MSTRG.19339	0	0	0.234508	0	4.23258	4.79828	38.5099	0.00227024	3.4883	up
MSTRG.1587	2.18498	9.06764	9.68317	3.93366	22.3992	59.6329	4.10616	0.00227456	1.97643	up
MSTRG.21463	0.34814	0.116358	0.211995	0.0709544	1.81244	3.66634	8.20369	0.00228082	2.68845	up
MSTRG.19326	2.24124	2.24726	1.59224	0.456788	0	0	0.0751205	0.00229231	-2.76963	down
MSTRG.17906	0.906041	0.743296	0.267501	0.201448	0.127055	0	0.171377	0.00230048	-2.37709	down
MSTRG.27315	1.18013	0.551311	0.310316	0.951161	2.09449	2.17216	2.55555	0.00230731	1.27247	up
MSTRG.24774	2.42727	1.44868	1.19652	0.494702	0.468019	0.668628	0.321609	0.00230734	-1.57818	down
MSTRG.5579	6.55018	4.4773	4.54762	1.48403	2.68197	1.2462	0.34749	0.00230806	-1.57456	down
MSTRG.17659	0.34814	0.465432	0.42399	2.41245	1.61105	1.75571	4.66984	0.00231221	1.87944	up
MSTRG.23853	4.19329	4.65018	6.84841	3.85176	2.01203	1.4274	0.464647	0.00232601	-1.14901	down
MSTRG.278	6.33706	3.24368	2.5366	2.27603	1.48678	1.81419	0.460249	0.00233274	-1.15769	down
MSTRG.33187	1.71329	2.57682	0.834626	0.419022	0.396421	0	0.159119	0.00235381	-2.42186	down
MSTRG.8344	1.9228	1.55938	0.929802	0.553251	0.228992	0.931106	0.38834	0.00235761	-1.35331	down
MSTRG.32399	0.794436	0.132761	0.322507	0	0	0	0	0.00235997	-3.34419	down
MSTRG.37724	0.121849	0.0872684	0.296793	0.851453	0.845803	0.821054	4.97778	0.00236133	2.16733	up
MSTRG.14474	0.696279	1.10882	0.823039	1.75299	1.7769	2.00479	2.10593	0.00236835	1.00149	up
MSTRG.18123	12.0027	16.8676	24.7357	7.87761	3.56718	1.35398	0.238757	0.00237288	-2.06639	down
MSTRG.9576	1.91744	1.92258	0.406121	0	0.0964472	0.22258	0.0751336	0.00238169	-2.96227	down
MSTRG.25433	5.69773	5.60262	4.22381	4.00549	15.4762	17.27	2.36739	0.00238318	1.17981	up
MSTRG.25300	3.02819	5.08327	5.82199	11.5668	7.63645	10.0078	2.09647	0.00241158	1.01721	up
MSTRG.9283	2.36537	2.34477	2.38969	5.58782	14.6154	5.14313	3.57	0.00241697	1.76325	up
MSTRG.36373	0.33998	0.227262	0.138018	1.38583	1.44219	1.31114	5.86898	0.00242538	2.00162	up
MSTRG.27890	2.95715	2.09593	1.89694	1.50168	0.987166	0.803589	0.473731	0.00243482	-1.12772	down
MSTRG.25395	0.0398877	0.619918	0.874406	5.46303	5.23759	0.638975	7.39115	0.00244206	2.78759	up
MSTRG.31361	2.75261	6.43999	2.767	4.00721	16.1752	19.1312	3.2872	0.00244994	1.63986	up
MSTRG.3315	1.20925	1.53893	2.24683	5.02393	3.73062	2.17997	2.18909	0.00246144	1.07489	up
MSTRG.10511	83.4965	80.956	69.3964	44.8991	36.7357	26.46	0.462242	0.00246539	-1.16584	down
MSTRG.23857	1.95204	7.28107	14.1689	39.5936	30.8637	18.9475	3.82039	0.00246695	1.88672	up
MSTRG.2506	3.81028	4.22267	4.39621	1.96187	0.812023	1.4278	0.338051	0.00249193	-1.54527	down
MSTRG.37256	1.23998	0.769667	0.791026	0.397133	0.444024	0.157648	0.35663	0.00250546	-1.48903	down
MSTRG.27021	1.12142	0.655919	1.10019	0.380929	0.396421	0.360398	0.395391	0.00250681	-1.31452	down
MSTRG.24102	0.0925247	0.742184	0.33805	1.69717	0.713614	2.08604	3.8344	0.0025138	1.79967	up
MSTRG.22295	52.1827	11.1162	26.6158	0.623318	15.8481	6.57769	0.256345	0.00251575	-2.01332	down
MSTRG.19471	3.57351	2.78686	1.35398	0.971091	0.0918712	0	0.13779	0.00251635	-2.68851	down
MSTRG.11729	2.8446	1.95153	4.19371	0.305136	0.635092	1.33242	0.252802	0.00252119	-1.93338	down
MSTRG.35121	0.0888111	0.623346	0.757125	2.71509	2.56865	1.18558	4.40305	0.00252852	1.90249	up
MSTRG.13604	0.908107	3.30671	14.3193	1.98719	0.0552943	0.0425359	0.112497	0.00253262	-3.13477	down
MSTRG.17759	0	0	0.359313	1.62353	2.04795	0.918993	12.7757	0.00253301	2.60254	up
MSTRG.28167	0.42748	0	0.520616	0.940947	1.68148	2.73918	5.65513	0.002546	2.19365	up
MSTRG.22541	0.769601	0.210454	0.340828	1.02667	0.971295	3.67365	4.2938	0.00256091	1.89525	up
MSTRG.30202	0.175081	0.234068	0.189535	0.0237889	0	0	0.0397353	0.00256355	-3.02301	down
MSTRG.20995	3.1328	2.74142	2.63606	0.487579	1.05435	1.21662	0.324143	0.00256373	-1.60413	down
MSTRG.25003	0.773153	0.775227	0.773459	1.14806	2.77922	1.44988	2.31591	0.00257578	1.12139	up
MSTRG.2110	3.82691	2.63121	1.99744	0.467978	0.758977	1.26502	0.294714	0.00257778	-1.73238	down
MSTRG.10209	0	0.0283708	0.0344595	0.346006	0.392812	0.151088	14.1637	0.00258315	2.62358	up
MSTRG.6638	0.279477	1.03979	0.90466	1.77176	1.49752	2.36943	2.53547	0.00258324	1.28279	up
MSTRG.31769	29.7192	9.57824	8.10062	2.68242	5.32106	4.72305	0.268503	0.00258441	-1.93342	down
MSTRG.16043	67.7965	10.7401	30.95	49.8256	252.505	117.234	3.8321	0.0025931	1.88057	up
MSTRG.7957	10.9161	7.06786	7.92894	5.32757	4.81368	1.96041	0.467013	0.00259446	-1.14925	down
MSTRG.10401	84.4155	58.3045	44.7757	20.3547	31.3422	38.8869	0.483124	0.002598	-1.10498	down
MSTRG.14561	1.90798	1.12339	0.716016	0.122086	0.423502	0.602209	0.306293	0.00261716	-1.72504	down
MSTRG.31478	1.73713	1.14631	1.88054	0.889653	0.584014	0.092495	0.32875	0.00262023	-1.63752	down
MSTRG.7254	17.8248	15.1712	10.2478	1.21759	6.43717	6.79364	0.334115	0.00262039	-1.63708	down
MSTRG.15036	5.46407	7.77086	5.97551	2.89772	1.35459	1.26533	0.287221	0.00263182	-1.83725	down
MSTRG.24899	3.16958	4.3806	1.87791	0.733288	1.9821	0.457429	0.336529	0.00263774	-1.58179	down
MSTRG.29517	10.0739	6.24379	7.2617	3.76333	2.22521	0.449342	0.27303	0.00264238	-1.91368	down
MSTRG.17169	2.01639	0.588161	0.535792	0.62765	14.7601	3.09962	5.88704	0.00266075	2.44252	up
MSTRG.34882	1.82666	1.07739	2.3555	0.262794	0.621549	0.286881	0.222685	0.0026636	-1.937	down
MSTRG.1492	2.14803	2.71218	1.9378	1.07015	0.736314	0.778828	0.380302	0.00267618	-1.37756	down
MSTRG.6388	3.85069	0.465184	1.13004	0.397133	0.912444	0.289022	0.293541	0.00268545	-1.74953	down
MSTRG.8926	0.301159	4.57983	2.68967	4.66482	16.6076	12.1949	4.42067	0.00268734	2.05609	up
MSTRG.13334	2.0342	0.898423	2.0645	2.10257	4.67874	3.79316	2.11611	0.00269291	1.02445	up
MSTRG.19119	1.27555	0.788699	1.1392	0.753912	0.122974	0.302718	0.368229	0.0026982	-1.44835	down
MSTRG.13540	1.05507	0.878869	0.593048	0.25804	0.394351	0.361143	0.401084	0.00270166	-1.33072	down
MSTRG.34447	1.46561	1.01738	0.961117	0	0	0	0	0.00270596	-3.44311	down
MSTRG.25435	2.10616	2.55797	1.48122	2.14024	4.39279	7.92004	2.35187	0.00270638	1.16559	up
MSTRG.24479	0	0	0	0	1.11056	1.49505	#DIV/0!	0.00271448	3.44629	up
MSTRG.6128	0.622614	0.755713	0.59863	0.841515	6.10363	1.07905	4.05886	0.00272423	1.89443	up
MSTRG.11154	0	0.102428	0.12441	0.0832798	3.07273	0.242435	14.9818	0.00272984	3.32603	up
MSTRG.24192	0.13837	0.693708	1.09536	1.26906	6.24316	4.0022	5.97394	0.00274958	2.4065	up
MSTRG.8928	0.573856	19.5635	5.88228	30.3505	38.8932	65.2434	5.16869	0.00274974	2.29541	up
MSTRG.17144	1.96912	0	0	0.963182	5.46738	5.9583	6.29159	0.00275693	2.24583	up
MSTRG.29040	130.264	39.5435	23.5383	1.91496	18.7365	8.61866	0.151388	0.00276176	-2.78293	down
MSTRG.10798	0	0.237143	0.480061	0.771243	1.09447	1.47338	4.65571	0.00276692	1.90375	up
MSTRG.6132	0.524939	1.31587	0.767171	0.192578	0.121461	0.233589	0.209982	0.00276726	-1.99625	down
MSTRG.2190	6.41667	3.26705	2.65359	9.02004	5.48088	19.6224	2.76587	0.00277644	1.41297	up
MSTRG.19928	0.709118	0.486488	0.560593	1.33876	1.97179	1.11825	2.52181	0.00277656	1.25793	up
MSTRG.16469	4.47452	5.17045	6.94466	4.13715	1.48353	2.57384	0.493955	0.00277734	-1.05559	down
MSTRG.30381	1.13665	1.01759	1.43373	0.446774	0.375712	0.144511	0.269511	0.00279206	-1.8335	down
MSTRG.19544	0.204394	0.223574	0.0678891	0.545337	0.537419	0.992203	4.18459	0.00281072	1.87614	up
MSTRG.22164	1.56016	1.56435	0.542881	0.204414	0.322314	0.49589	0.27884	0.00281416	-1.71832	down
MSTRG.24184	0.137713	0.828498	0.67087	0.617483	6.26663	5.92374	7.82359	0.00282308	2.80187	up
MSTRG.22642	0.997908	4.48088	2.00793	4.82815	7.88059	17.3759	4.0184	0.00282429	1.92586	up
MSTRG.32789	3.70099	0.78857	0.544636	0.22629	0.713614	0.397994	0.265762	0.00284385	-1.93367	down
MSTRG.15794	6.08104	4.9541	8.33168	2.09145	3.29774	1.5221	0.356862	0.00284906	-1.46891	down
MSTRG.16306	0.807481	0.318076	0.561948	1.16376	1.43463	1.59125	2.48274	0.00286086	1.21997	up
MSTRG.34083	2.68175	1.38521	2.22684	0.993759	0.517087	0.506261	0.320491	0.00287964	-1.63657	down
MSTRG.22468	1.08547	1.43469	1.38205	0.603354	0.57081	0.439104	0.413424	0.00294329	-1.26102	down
MSTRG.34200	0.158533	0.238438	0.482684	0.87239	1.83408	1.19926	4.44006	0.0029519	1.85239	up
MSTRG.23842	3.74954	0.398746	3.87458	0.0694723	0	0.15168	0.0275652	0.00295516	-4.35568	down
MSTRG.19917	0	0.671296	0.203841	2.04676	2.90454	1.78749	7.70028	0.00295705	2.293	up
MSTRG.11386	0	0	0	0	0.141818	0.351531	#DIV/0!	0.00297675	3.59004	up
MSTRG.8763	1.8637	2.14901	2.04278	7.63481	5.60592	4.31243	2.89872	0.00298321	1.4345	up
MSTRG.16326	0.0439792	0	0	0.188232	0.356158	0.23484	17.7181	0.0029941	2.81444	up
MSTRG.35061	0.0759909	0.0507965	0.123396	0.712435	0.234437	1.03698	7.92958	0.00301136	2.61433	up
MSTRG.10719	0.584912	1.04664	0.931533	1.16643	2.12375	2.90708	2.41789	0.00303967	1.21189	up
MSTRG.32275	0	0	0.23555	0	2.46133	2.92619	22.8721	0.00304202	2.82837	up
MSTRG.11207	2.13284	2.7201	3.71401	2.31075	0.995654	0.932426	0.494788	0.0030445	-1.05693	down
MSTRG.26959	6.50593	9.93005	10.3444	16.862	19.8204	23.9483	2.26399	0.00304712	1.12496	up
MSTRG.33795	7.4105	3.79236	2.99942	0.806707	1.78079	2.36797	0.34892	0.00304956	-1.55781	down
MSTRG.27223	0.761793	0.954797	0.231942	0.058223	0	0	0.0298804	0.00304974	-3.40218	down
MSTRG.38480	1.71373	1.07043	0.78694	1.30549	3.51021	3.70038	2.38472	0.00305209	1.17421	up
MSTRG.476	3.31424	0.722421	1.57943	0.616739	0.50012	0.641208	0.313041	0.00305654	-1.60167	down
MSTRG.23298	94.6504	37.0891	28.3212	5.15528	27.69	23.7215	0.353408	0.00306204	-1.55179	down
MSTRG.5045	15.3493	12.1044	14.8033	10.8562	5.99922	3.91351	0.491491	0.0030624	-1.07219	down
MSTRG.4291	3.08833	1.97058	3.59024	0.514992	0.324809	0.999457	0.212652	0.00308053	-1.99906	down
MSTRG.7064	2.47258	2.05421	3.69959	0.518336	1.30767	1.32031	0.382467	0.00308146	-1.3515	down
MSTRG.16238	0	0	0	0	3.09501	2.53961	#DIV/0!	0.00309412	3.39719	up
MSTRG.34324	0	0	0	0.19827	0.412668	0.230873	#DIV/0!	0.00310747	3.13103	up
MSTRG.3867	16.0545	22.163	19.4964	40.5306	43.0544	64.214	2.56089	0.00312832	1.30219	up
MSTRG.4754	0.350947	0.351889	0.569879	3.29022	0.94736	1.66576	4.63839	0.00313167	1.88872	up
MSTRG.18897	1.90295	1.657	1.28075	0.673618	0.521414	0.623942	0.375767	0.00313987	-1.39365	down
MSTRG.3788	2.47115	1.38588	0.76514	2.30482	5.71777	11.7044	4.26791	0.0031511	2.00371	up
MSTRG.26902	1.11914	0.604233	0.419377	0.105274	0.199191	0.229846	0.249357	0.00317016	-1.80349	down
MSTRG.33131	1.4268	0.755055	2.17208	0.145398	0	0.529084	0.154913	0.00317117	-2.47737	down
MSTRG.10976	15.9319	6.00036	6.23326	0.320964	4.34222	3.71406	0.297429	0.0031765	-1.79647	down
MSTRG.18338	1.68818	2.35098	1.02799	0.458757	0.596767	0.688608	0.344204	0.00320105	-1.55558	down
MSTRG.34517	0.525051	0.557428	0.300915	0.528759	1.7151	1.89659	2.99297	0.00320634	1.45601	up
MSTRG.18703	5.58811	9.10505	6.21012	2.98965	3.5557	3.60559	0.485614	0.00321123	-1.08115	down
MSTRG.9846	0.801274	0.0277043	0.1346	0.641968	1.63023	5.60648	8.17649	0.00322249	2.86834	up
MSTRG.3381	0.0703028	0.49344	0.0856199	0.687765	1.22	3.19092	7.85182	0.00322867	2.54101	up
MSTRG.28768	1.85181	7.83327	4.51053	1.98144	1.27203	0.41201	0.258212	0.00323483	-1.97087	down
MSTRG.19037	3.52628	2.86609	3.90414	1.33938	2.62699	1.14119	0.496047	0.00323662	-1.05808	down
MSTRG.19614	2.06333	1.44194	1.82754	0.152919	0.94036	0.389516	0.278052	0.00325298	-1.7733	down
MSTRG.4404	6.5435	9.04534	4.56485	2.48599	4.18933	2.14847	0.437825	0.00326672	-1.24137	down
MSTRG.7139	14.1923	17.1707	16.3747	11.604	5.18497	4.5549	0.447106	0.00328271	-1.20854	down
MSTRG.19000	18.2055	48.9984	28.4443	70.8405	66.8347	188.635	3.41157	0.0032854	1.71245	up
MSTRG.36963	3.34298	2.41106	3.49992	0.0717194	1.49272	1.77464	0.360828	0.00328868	-1.44603	down
MSTRG.18245	0.188387	0.125928	0.229432	0.614324	1.30767	1.73247	6.72088	0.00329164	2.33793	up
MSTRG.28697	1.69617	1.06295	1.22652	0.194455	0.122644	0.660421	0.24526	0.00329299	-1.85585	down
MSTRG.18135	0.655848	1.1218	0.140954	1.17943	1.47287	7.9312	5.51625	0.00329838	2.32441	up
MSTRG.12004	0	0.187809	0.608307	0.687148	1.3724	0.889044	3.70373	0.00330232	1.67536	up
MSTRG.5477	11.6736	4.44491	3.41927	2.34908	0.683809	1.57809	0.236003	0.00331155	-2.07822	down
MSTRG.29038	52.9917	13.364	9.19166	0.392736	6.3164	4.14443	0.143666	0.00331194	-2.80068	down
MSTRG.19760	0	0.278635	0.0676868	0.203892	1.99324	2.76989	14.3422	0.00331852	3.22627	up
MSTRG.3891	39.4389	34.2592	39.3624	31.2425	14.8232	12.0878	0.514357	0.00332014	-1.00627	down
MSTRG.23063	4.41166	2.18444	2.52059	1.39866	0.693116	0.290831	0.261346	0.00332207	-1.92875	down
MSTRG.16868	0.558893	0.203779	0.185635	0.0931975	0.0293902	0.0452177	0.176953	0.00335031	-2.12476	down
MSTRG.31433	1.17464	0.616936	0.817461	0.0684008	0.388268	0.248901	0.270433	0.00338127	-1.69606	down
MSTRG.6390	3616.37	4707.38	4099.47	1553.74	1682.62	1448.54	0.377108	0.00338694	-1.46154	down
MSTRG.36335	2.95458	2.71145	1.89063	4.77656	8.86404	5.88288	2.58361	0.0034271	1.28861	up
MSTRG.9364	3.26207	3.06205	3.08525	1.69747	1.44532	1.01918	0.442323	0.00343162	-1.21517	down
MSTRG.26253	2.05719	0.793349	2.05571	5.74085	10.0691	6.0558	4.45672	0.0034459	2.06995	up
MSTRG.17692	0.959944	0.733348	1.39177	0.50309	0.317303	0.24409	0.345044	0.0034602	-1.47762	down
MSTRG.707	2.50527	0	0.678022	0	0	0.165156	0.051882	0.00346741	-2.89557	down
MSTRG.24187	0.847467	2.59171	3.71559	3.67899	7.35328	8.59806	2.74367	0.00349525	1.39524	up
MSTRG.11338	8.4666	15.879	9.88384	8.20768	4.06012	2.85002	0.441661	0.00351627	-1.23044	down
MSTRG.25760	1.45665	2.00827	3.76978	0.667981	0	0	0.0923301	0.00353972	-2.7296	down
MSTRG.31002	0	0.196551	0.119367	0	1.02052	3.66355	14.8269	0.00354121	2.9588	up
MSTRG.26393	0.132272	0	0.805452	1.294	2.60144	2.23663	6.53931	0.00354168	2.28338	up
MSTRG.9495	0.972457	2.07202	1.77649	0.297295	0	0.216363	0.106547	0.00355244	-2.56807	down
MSTRG.25734	2.49579	1.36499	2.21058	1.10982	0.839966	0.807695	0.454178	0.00355332	-1.15291	down
MSTRG.24835	0.886173	1.14242	0.385445	0.0774048	0.109845	0.225332	0.170909	0.00356799	-2.32582	down
MSTRG.37815	2.54259	1.04591	0.952786	1.27558	7.35383	5.42496	3.0948	0.00359359	1.54569	up
MSTRG.195	12.4461	7.58473	5.30255	3.28061	3.56158	3.89442	0.423813	0.003597	-1.28798	down
MSTRG.28847	4.72588	2.56672	2.87776	0.963182	0.91123	0.175244	0.201532	0.00360257	-2.10474	down
MSTRG.19140	25.9213	19.92	17.7431	8.5608	10.288	13.4709	0.508297	0.00361086	-1.01097	down
MSTRG.27903	12.9536	10.1323	5.21063	0.679289	5.46936	2.9031	0.319889	0.00361158	-1.70671	down
MSTRG.22792	0.370361	1.2069	1.74783	0.113225	0.214236	0.370809	0.21	0.0036144	-2.04614	down
MSTRG.37716	5.52087	4.5588	10.0856	3.77276	1.87856	2.31218	0.394912	0.00361587	-1.33004	down
MSTRG.27792	1.444	1.34887	1.06719	0.0905544	0.25701	0.604111	0.246544	0.00362791	-2.01712	down
MSTRG.23061	0.149032	0.149432	0	0	1.89657	2.7853	15.6865	0.00364688	2.68204	up
MSTRG.18073	64.5386	40.5281	24.7028	0.150327	11.0931	10.8091	0.169936	0.00365329	-2.6156	down
MSTRG.2989	0.690753	1.38521	0.721071	0.241341	0.114162	0	0.1271	0.00366791	-2.3346	down
MSTRG.18895	0.243386	4.83198	0.296413	0.416678	0	0.173284	0.109826	0.00367227	-2.96466	down
MSTRG.4080	78.4878	58.1976	64.9728	43.7203	28.3718	25.5542	0.484217	0.00367429	-1.09473	down
MSTRG.3910	1.30097	1.36968	0.792208	0	0.225764	0.405236	0.182219	0.00370563	-2.13507	down
MSTRG.8291	0.48477	0.448681	0.227073	0.775209	0.647114	2.92044	3.74207	0.00370942	1.75283	up
MSTRG.29103	0.914065	0.378562	0.798611	2.21125	1.60922	1.94529	2.7571	0.00371229	1.39158	up
MSTRG.36256	3.34055	3.07793	3.18872	1.7665	1.35786	1.04456	0.433937	0.0037126	-1.21814	down
MSTRG.25811	177.961	130.475	142.996	49.5334	20.7178	14.6805	0.188138	0.00371485	-2.45566	down
MSTRG.25231	17.2172	22.021	22.0415	15.2104	9.29273	6.84695	0.51159	0.00375265	-1.0165	down
MSTRG.18462	170.1	106.024	85.1699	43.4129	68.7171	62.5099	0.483375	0.00375734	-1.10398	down
MSTRG.17742	0	0	0	0.136802	1.03538	2.19033	#DIV/0!	0.00377163	3.34856	up
MSTRG.36089	0	0.194146	0.825342	1.0655	7.72822	0.904681	9.51302	0.00378924	3.03154	up
MSTRG.20365	1.13472	1.85635	2.44871	5.01485	5.84984	9.40763	3.72668	0.00378949	1.83777	up
MSTRG.31937	3.81428	3.18709	3.51917	4.66433	13.9068	9.43794	2.66233	0.00379239	1.34763	up
MSTRG.1688	2.15453	2.02444	0.726123	0.182274	0.282179	1.1155	0.322105	0.00380868	-1.67146	down
MSTRG.37237	15.8278	13.5498	10.7213	13.795	42.9012	32.8651	2.23351	0.00380997	1.09864	up
MSTRG.36957	0.763464	0.199699	0.282983	0.0405918	0.153609	0.0590831	0.203254	0.00382854	-1.98276	down
MSTRG.14514	1.1452	0.918615	0.976292	0.350104	0	0.305755	0.215736	0.00383276	-1.97372	down
MSTRG.32988	5.25211	5.11574	2.0103	0	2.25686	0.133548	0.193116	0.00384229	-2.25479	down
MSTRG.19353	0.470655	0.399315	0.264553	0	0.0418847	0.128882	0.150518	0.00384551	-2.10625	down
MSTRG.22430	3.63172	1.13994	3.9999	1.19716	0.438422	1.15231	0.317834	0.00386776	-1.65283	down
MSTRG.34416	3.07483	2.44078	2.28846	3.23786	8.20151	6.19512	2.25965	0.00389968	1.10441	up
MSTRG.3586	2.70159	0.951753	0.355696	5.08943	3.71678	6.6931	3.86609	0.00394534	1.82791	up
MSTRG.37480	1.65526	2.62341	1.82082	0.783545	1.42079	0.617763	0.462678	0.00395042	-1.14319	down
MSTRG.21742	1.16465	2.358	2.83678	11.3388	4.56037	2.05305	2.82293	0.00395502	1.44068	up
MSTRG.18239	2.93841	5.27013	9.02213	12.7536	13.4302	11.6205	2.19401	0.00395531	1.08488	up
MSTRG.22513	53.0922	33.8897	20.6398	4.80054	6.48011	23.689	0.324931	0.0039662	-1.66926	down
MSTRG.25125	0.229039	0	0	0.186722	6.88938	0.169864	31.6363	0.00398854	4.3058	up
MSTRG.24987	1.84276	0.106598	0.0431586	0	0	0.0630765	0.0316567	0.00399978	-3.57858	down
MSTRG.37010	2.4562	1.82032	3.25146	1.24061	0.494188	1.09296	0.375634	0.00400735	-1.39711	down
MSTRG.5372	5.5163	0.92185	0.559846	0.18738	0.177273	0.272739	0.0910821	0.00403074	-2.77489	down
MSTRG.35064	0.612922	0.546281	0.995281	0.707878	3.38788	3.93957	3.72958	0.00404203	1.80408	up
MSTRG.20819	0	0	0	0.186199	0.634162	0.596247	#DIV/0!	0.00406201	3.9038	up
MSTRG.27904	8.51379	6.544	5.03309	0.414238	3.73607	2.45196	0.32862	0.00407402	-1.65619	down
MSTRG.9589	5.24541	6.42826	3.07582	1.90056	1.5733	0.864486	0.294135	0.0040895	-1.71549	down
MSTRG.30256	12.8494	11.6382	3.2854	0.21703	4.435	1.89538	0.235748	0.00409128	-2.13726	down
MSTRG.6531	17.9362	25.2961	22.6319	14.3467	7.48378	9.23738	0.471696	0.00410478	-1.13239	down
MSTRG.26217	9.50513	3.38739	10.9484	4.20125	1.72234	1.01918	0.291212	0.00412108	-1.79899	down
MSTRG.37914	0.757332	0.525714	1.13518	1.56727	3.77422	3.62922	3.70963	0.00413839	1.77435	up
MSTRG.4026	1.19226	1.02468	1.76317	0	0.29557	0.530534	0.207558	0.00414581	-1.93046	down
MSTRG.12041	0.827216	0.997297	0.683622	0.86706	1.94819	2.44521	2.09736	0.00415985	1.0031	up
MSTRG.18344	15.6663	8.26754	6.583	0.560166	2.2258	6.60431	0.307708	0.00416952	-1.70724	down
MSTRG.9710	7.22354	5.2997	4.9351	1.29269	2.03828	3.13595	0.37042	0.00419331	-1.38782	down
MSTRG.13947	0.498054	0.99878	0.682387	0.228394	0.14405	0.0554063	0.196332	0.00420863	-2.021	down
MSTRG.16825	39.1537	21.5406	13.4322	7.41796	14.5905	13.8699	0.484014	0.00420994	-1.10343	down
MSTRG.1120	35.8575	20.3144	24.4714	7.87376	17.3384	10.769	0.446177	0.00421278	-1.21626	down
MSTRG.34802	18.5563	17.6458	16.9129	8.8937	7.02897	4.1286	0.377507	0.00421315	-1.45458	down
MSTRG.945	21.9269	8.72684	5.01824	5.373	4.57244	2.05806	0.336496	0.00421498	-1.62272	down
MSTRG.27888	1.1145	0.337847	0.378788	0.0633899	0.119941	0.1384	0.1757	0.00422084	-2.28042	down
MSTRG.8513	3.79032	0.314326	0.937109	0.592448	0.296731	0.0507256	0.186424	0.00423124	-2.38058	down
MSTRG.10314	177.584	81.1344	70.4888	17.827	18.8231	59.7345	0.292778	0.00423323	-1.82135	down
MSTRG.30048	1.81522	1.10163	0.639941	1.34354	16.5239	4.76141	6.36216	0.00423905	2.54682	up
MSTRG.8821	0.301763	0.238873	0.0773704	0.271905	1.52506	0.579521	3.84541	0.00424583	1.77868	up
MSTRG.31518	2.87264	3.18677	4.094	1.64431	1.76775	1.63184	0.496768	0.00427594	-1.02932	down
MSTRG.4414	0.226991	0.292629	0.157969	0.396541	1.08794	1.29866	4.10742	0.00428425	1.827	up
MSTRG.35189	13.6155	6.66271	3.96697	0.0796644	3.2408	0.289888	0.14891	0.00429045	-2.75342	down
MSTRG.28334	0.0497911	0.0249624	0.0606393	0.334882	0.0288017	0.553904	6.77723	0.00431416	2.20588	up
MSTRG.32295	0.55922	1.07047	0.712016	2.23805	2.14674	1.19897	2.38449	0.00434695	1.16056	up
MSTRG.20368	16.2438	22.25	31.984	13.9354	10.6226	8.43613	0.468148	0.00435057	-1.09496	down
MSTRG.18853	2.47014	4.67356	4.42092	9.69231	6.83366	11.3358	2.40922	0.00435751	1.21369	up
MSTRG.13675	1.8637	1.55725	1.09705	0.607746	0.754643	0.746383	0.466749	0.00437286	-1.12031	down
MSTRG.5487	14.2169	5.44703	11.2613	3.53359	2.27323	0.154299	0.192759	0.00438417	-2.392	down
MSTRG.26729	0.301588	0.106729	0.108028	0	0.0410481	0	0.0794973	0.00440626	-2.63731	down
MSTRG.4306	0	0	0.117775	0.354772	1.90194	0.602451	24.2765	0.00440929	2.86524	up
MSTRG.26891	0.134938	0.124025	0.0136948	0	0	0	0	0.00443805	-3.16813	down
MSTRG.23393	0	0.36211	0	0.839087	0.835609	3.14974	13.3231	0.00445196	3.29067	up
MSTRG.7168	1.61448	0.367911	0.893739	0.897399	3.05638	5.61668	3.32756	0.0044642	1.61614	up
MSTRG.7542	0.414123	1.45332	1.89131	1.01283	5.19025	5.83545	3.2028	0.00449622	1.60441	up
MSTRG.6574	1.33994	2.16797	1.11264	4.17087	6.44732	2.89993	2.92565	0.00450558	1.46287	up
MSTRG.19821	0.103613	0.103891	0.50475	1.64716	0.599351	1.84424	5.74338	0.00450904	2.09414	up
MSTRG.16654	0.602208	0.810395	0.463208	0.833314	2.27343	3.11694	3.31786	0.00452617	1.64372	up
MSTRG.21234	0.39742	0.498108	0.484007	1.70096	1.49427	1.68002	3.53399	0.00452929	1.56512	up
MSTRG.23428	1.87172	1.74269	1.70964	2.45234	6.34152	4.99729	2.59035	0.00453633	1.28343	up
MSTRG.26353	0.343931	0.141999	0.369587	0.692721	0.725574	0.756214	2.54175	0.0045461	1.24699	up
MSTRG.27015	1.06632	0.462349	0.386083	0.176211	0.133365	0.30778	0.322421	0.00457841	-1.53079	down
MSTRG.16800	17.2108	7.33198	3.25812	0.545244	3.19817	4.52367	0.297368	0.00459081	-1.76528	down
MSTRG.813	1.21515	1.21841	1.66488	0.50151	0.861056	0.310913	0.408322	0.0046015	-1.32811	down
MSTRG.3544	56.9335	134.154	304.807	20.7598	84.6556	38.8234	0.290866	0.00460507	-1.78157	down
MSTRG.14236	0.431643	1.53448	2.34169	0.527839	0.499369	0.279379	0.303306	0.00461658	-1.68432	down
MSTRG.24587	0.390291	0.469606	0.617922	1.05	1.03852	1.35465	2.32989	0.00463389	1.12509	up
MSTRG.3149	7.2976	10.39	14.1361	39.7713	36.0528	19.2793	2.98844	0.00463694	1.52798	up
MSTRG.1265	1.94274	0.389591	1.41961	0.0950282	0.179805	0.345794	0.165415	0.00465648	-2.20657	down
MSTRG.5160	0	0	0	0.426579	0.201785	1.1642	#DIV/0!	0.00465665	2.88937	up
MSTRG.5020	3.61148	3.35094	1.99128	1.64789	0.976976	0.367781	0.334236	0.00467016	-1.62468	down
MSTRG.7813	25.6791	18.9676	16.9681	17.1089	48.6257	70.4541	2.21032	0.00467692	1.08718	up
MSTRG.13184	1.04348	1.75362	0.375877	1.13225	1.93833	8.82879	3.75022	0.004695	1.82865	up
MSTRG.5575	0.162682	0.76122	0.198126	1.49203	0.43915	3.28171	4.64595	0.0047005	2.07216	up
MSTRG.27952	23.7479	16.9327	11.371	3.12742	7.56121	6.75589	0.335139	0.00472457	-1.62851	down
MSTRG.29247	7.80656	5.16283	3.64113	1.82802	0.960791	2.66077	0.32808	0.00476067	-1.55622	down
MSTRG.29683	7.45911	4.71041	3.73415	5.70091	16.6366	14.8246	2.3367	0.00477146	1.16239	up
MSTRG.31656	1.81864	2.21427	1.42385	0.317706	0.150285	0.809262	0.234068	0.00477383	-1.7949	down
MSTRG.18971	23.1204	15.6314	9.71305	3.0244	7.78007	11.6484	0.463281	0.0047771	-1.16281	down
MSTRG.5530	1.39479	0.783178	1.05318	1.97854	3.09818	2.28402	2.27806	0.00478239	1.11176	up
MSTRG.11409	96.5053	96.778	89.9997	23.4498	46.9124	57.2551	0.450494	0.00482261	-1.15042	down
MSTRG.34150	0.140444	0.14082	0.195477	0.318951	1.29984	0.357114	4.1446	0.00486785	1.85749	up
MSTRG.25468	0	0.223765	0.407683	0.682254	1.54909	1.09236	5.26362	0.00486912	1.89333	up
MSTRG.11357	5.08645	2.49338	2.06489	1.10578	1.30767	0.704163	0.323246	0.00488413	-1.59761	down
MSTRG.21980	7.47831	140.053	113.751	23.0088	14.5334	13.332	0.19471	0.00490889	-2.3606	down
MSTRG.19347	13.4497	9.60718	6.71007	2.50519	8.58228	3.60112	0.493453	0.00493551	-1.08069	down
MSTRG.31803	10.4708	5.34049	4.20157	1.55429	4.34133	4.03988	0.496455	0.00493653	-1.04918	down
MSTRG.22063	1.45641	1.4019	0.354744	0.142479	0.269587	0.103692	0.16052	0.00495822	-2.35532	down
MSTRG.23902	22.3015	5.38041	13.9769	4.43781	1.18418	0.331253	0.142905	0.00496765	-2.82775	down
MSTRG.17922	2.26237	0.800628	1.45868	0.650958	0.153962	0	0.178013	0.0049716	-2.12557	down
MSTRG.6067	13.1346	7.67036	4.65826	3.26531	5.59394	4.08913	0.508513	0.0049717	-1.03117	down
MSTRG.23048	0	2.74429	1.96662	15.7305	6.04779	3.84854	5.43988	0.00499178	2.37026	up
MSTRG.11934	5.19223	5.72791	3.67836	0.968314	2.85295	2.56717	0.437609	0.004992	-1.24733	down
MSTRG.36331	1.26245	1.56368	0.994857	0.45406	0.68731	0	0.29871	0.00500571	-1.68181	down
MSTRG.35650	0.800746	1.38962	1.46281	3.01293	2.06655	2.63127	2.11069	0.00500717	1.0117	up
MSTRG.26766	1.32372	0.442426	0.604548	0.404683	0.0638092	0.0981723	0.239028	0.00501036	-1.8712	down
MSTRG.4309	0.332194	0.333086	0.606856	0.406227	2.69021	3.99115	5.57142	0.00505121	2.06733	up
MSTRG.232	0	0.247922	0	0	1.00119	1.26529	9.14192	0.00506468	2.39715	up
MSTRG.28684	4.21137	10.0781	42.3306	8.3772	3.76779	0.69962	0.226856	0.00507039	-2.16044	down
MSTRG.4911	1.6999	1.43175	2.07026	0.582048	0.550653	0.665654	0.345711	0.00509464	-1.46458	down
MSTRG.20038	0.429448	0.645901	0.610183	1.22536	4.30586	2.29316	4.64209	0.00510651	2.01509	up
MSTRG.30029	0	0	0	0	0.075537	3.39932	#DIV/0!	0.00511237	5.0507	up
MSTRG.14948	0.0221801	0	0	0.0813697	0.102641	0.296093	21.6457	0.00514594	2.54254	up
MSTRG.12748	0.092198	0.138668	0	0.676472	0.373324	0.492318	6.67969	0.00515171	2.06265	up
MSTRG.17437	2.90116	2.81804	2.98118	0.776064	1.36352	0.968224	0.357204	0.00515347	-1.45641	down
MSTRG.17736	0.623297	0.454523	0.483061	0	0	0	0	0.00516711	-3.3058	down
MSTRG.338	2.38331	0.35403	0.86002	0	0.306362	0.0785578	0.107001	0.00517579	-2.59694	down
MSTRG.28940	2.36449	4.25302	3.86884	9.33649	6.51505	6.97154	2.17645	0.00517918	1.06613	up
MSTRG.15890	0.751226	1.50648	2.61399	0.0656175	0	0.716319	0.160506	0.00518886	-2.38308	down
MSTRG.20756	4.27403	1.75316	2.12941	0.23757	0.449513	0.345794	0.126631	0.00520129	-2.45456	down
MSTRG.29242	2.51288	3.16605	2.71239	1.43342	1.44934	1.25837	0.493501	0.00522783	-1.06963	down
MSTRG.36085	50.8189	39.5238	62.4227	38.6512	17.0624	13.7732	0.45486	0.00522912	-1.17983	down
MSTRG.1075	2.85187	6.46041	5.31702	11.4095	7.2504	12.0636	2.10014	0.00523377	1.01407	up
MSTRG.23696	0.222311	0.55727	0.135374	1.08742	3.4078	0.593548	5.56178	0.00523463	2.18047	up
MSTRG.19320	0.56439	0.178707	0.325589	0.363248	1.16843	2.69649	3.95641	0.00523894	1.85052	up
MSTRG.10938	0.24473	0.0446158	0.135477	0	0	0	0	0.00528242	-2.84494	down
MSTRG.30094	210.497	322.223	274.658	49.8205	128.214	120.831	0.370169	0.00529991	-1.43375	down
MSTRG.11623	0.390541	0.559413	0.441656	1.09161	1.19409	1.31579	2.588	0.00532151	1.26429	up
MSTRG.8549	0	0	0	0.609341	0.432356	0.517372	#DIV/0!	0.00532536	3.61949	up
MSTRG.22292	2.0311	3.07649	3.9999	4.96751	6.39942	7.69195	2.09266	0.00534096	1.00986	up
MSTRG.25161	0.120882	0.363619	0.0736093	0.517376	1.18871	1.0758	4.98449	0.00535429	1.91014	up
MSTRG.20271	1.47101	1.10622	0.995281	3.24791	2.55273	2.36374	2.28533	0.00535593	1.10375	up
MSTRG.12794	0	0.136144	0.124022	0.12453	1.29594	1.02713	9.40786	0.00538456	2.74668	up
MSTRG.8458	0.705515	0.803873	0.820172	0.235295	0.222603	0.456642	0.392581	0.00539474	-1.33277	down
MSTRG.20785	1.16773	0.780576	1.04291	0.0951982	0.180127	0.346413	0.207855	0.00540492	-1.89734	down
MSTRG.3783	2.4761	0.86896	1.28162	0.681283	0.0716151	0.220364	0.210359	0.0054113	-2.10675	down
MSTRG.26283	0.156538	0.470873	0	1.53139	1.08659	3.34351	9.50174	0.00551497	2.45036	up
MSTRG.28246	14.7808	9.25992	11.7217	8.43494	51.1673	31.8765	2.55796	0.00551546	1.29438	up
MSTRG.14198	4.60862	2.99228	3.68047	1.20105	1.617	1.9499	0.422639	0.00551896	-1.2678	down
MSTRG.1257	3.51208	1.86194	1.47492	0.0493653	0.373621	1.50892	0.282074	0.00552274	-1.77953	down
MSTRG.22448	1.72878	1.43455	2.03283	1.23927	0.482765	0.477481	0.423297	0.00553336	-1.24313	down
MSTRG.18591	13.5601	7.42505	7.67164	4.35135	3.78286	5.73446	0.483957	0.00554441	-1.08754	down
MSTRG.35721	0.0712816	0.178682	0.21703	0.740924	0.247398	1.01501	4.28985	0.00556743	1.84573	up
MSTRG.2619	8.78586	4.30836	3.59455	6.91637	19.5188	13.659	2.40246	0.00556811	1.20278	up
MSTRG.37111	3.2512	1.7049	1.93426	1.41665	0.972754	0.731677	0.452964	0.00558797	-1.18453	down
MSTRG.24166	4.97966	4.9933	5.52794	8.76354	12.1927	10.3301	2.01836	0.00565637	1.01318	up
MSTRG.544	2.28181	0.653696	0.793988	0	0.18856	0	0.050559	0.00569305	-2.65945	down
MSTRG.19951	0.149032	0.597729	0.242003	0.485989	1.8391	1.14949	3.51406	0.00571427	1.59395	up
MSTRG.30560	0.236937	0.158382	0.0961864	0.579482	0.91371	1.61664	6.32715	0.00571966	2.12626	up
MSTRG.16480	9.76353	5.28645	4.14477	3.07014	3.09818	3.42602	0.499842	0.00575746	-1.04799	down
MSTRG.36850	2.26214	3.15243	1.58763	5.39191	4.08086	10.2026	2.80989	0.00579985	1.41852	up
MSTRG.14135	2.03194	2.26377	1.13421	2.10516	3.46084	5.85204	2.1028	0.00580382	1.00283	up
MSTRG.7217	1.19269	0.666737	0.681284	1.29071	2.14911	1.97261	2.13028	0.0058409	1.02516	up
MSTRG.24066	0	0.252847	0.394858	0.176211	1.83377	2.43659	6.86512	0.00584302	2.54559	up
MSTRG.24793	3.11018	3.84786	2.07718	3.37391	8.21197	11.0495	2.50523	0.00588203	1.25703	up
MSTRG.31990	0.513986	0.309219	0.292119	0.37712	1.58568	0.945353	2.60746	0.00592639	1.23786	up
MSTRG.9714	0.880411	0.756663	0.382939	0.0769014	0.218261	0.25185	0.270797	0.00593397	-1.75061	down
MSTRG.19640	0.635807	1.77087	1.97885	2.4189	4.82205	3.89805	2.53995	0.0059503	1.25807	up
MSTRG.29454	2.16407	1.61754	2.10845	0.384924	0.910406	0.945463	0.380436	0.00596503	-1.38528	down
MSTRG.27905	7.65075	4.23454	3.72706	0.374232	2.47833	2.28779	0.329249	0.00597258	-1.61725	down
MSTRG.29336	2.59621	2.2313	2.40903	0.907087	0.143027	1.21028	0.312359	0.00600624	-1.5381	down
MSTRG.31007	0.04279	1.99507	0.703523	0.0784894	0.0495039	0.266571	0.143929	0.00601293	-2.63792	down
MSTRG.28370	0.0947342	0.336777	0.230748	0.21063	0.498174	0.981063	2.55167	0.006016	1.27173	up
MSTRG.16623	9.86755	8.69593	5.58623	3.15807	2.80936	2.40127	0.346534	0.00602819	-1.57213	down
MSTRG.31387	0	0.510342	0.177105	1.11144	1.64033	0.873586	5.27365	0.00604222	2.1472	up
MSTRG.34899	1.47325	2.49988	8.41907	0.415748	0.393324	1.61371	0.195509	0.00607308	-2.19521	down
MSTRG.22842	0.499483	2.02416	3.19361	18.8075	4.6469	6.40853	5.2233	0.00607466	2.33284	up
MSTRG.18972	4.04813	2.36775	2.602	0.687543	0.910641	1.2009	0.310392	0.00608631	-1.60724	down
MSTRG.21556	6.00241	3.93255	7.68398	2.62743	2.68299	2.57991	0.447832	0.00608662	-1.19373	down
MSTRG.814	0.216632	0.332208	0.325907	0.280493	0.678152	2.23415	3.64996	0.00612661	1.77604	up
MSTRG.25796	0.316721	0.127028	0.231435	0.619689	2.19849	1.18386	5.92732	0.00612966	2.20439	up
MSTRG.22057	4.13457	3.60129	1.6276	0.408567	1.64275	1.00353	0.326252	0.00623517	-1.63753	down
MSTRG.7372	1.73887	0.137647	0.334377	0	0.211758	0.0407245	0.114199	0.00624825	-2.62862	down
MSTRG.35110	0.596129	1.99243	6.41309	11.7852	6.78169	12.3791	3.43782	0.00625241	1.72107	up
MSTRG.24046	4.8896	7.02723	5.55792	8.37102	8.86231	24.3688	2.3807	0.00626259	1.18293	up
MSTRG.26455	0.175474	0.879722	1.06852	0	0	0.0780826	0.0367669	0.00626869	-3.36396	down
MSTRG.5992	4.65961	4.83898	3.34409	1.22101	0.481314	2.96206	0.363195	0.00630485	-1.43659	down
MSTRG.24802	0.821084	1.79626	2.36358	0.821513	0.259067	0.132861	0.243618	0.00630936	-1.92221	down
MSTRG.33986	0	0	0	0.198814	0.501574	0.771686	#DIV/0!	0.00632661	3.20861	up
